# Supplementary material for: Widespread, focal copy number variations (CNV) and whole chromosome aneuploidies in Trypanosoma cruzi strains revealed by array comparative genomic hybridization
Source: BMC Genomics. 2011 Mar 7;12:139. doi: 10.1186/1471-2164-12-139 (PMC3060142; doi:10.1186/1471-2164-12-139)
Supplement: Additional file 4 — Excel file containing the average normalized log2 ratios of signal intensities (test strain/CL Brener) for each coding and non-coding region in the T. cruzi genome for each of the hybridizations performed in this study. Esmeraldo-like (Esm) and non-Esmeraldo (non-Esm) probes for the indicated regions are averaged separately. Density is the genomic range (in base pairs) divided by the number of probes covering that range. [file 1471-2164-12-139-S4.XLS]

## Sheet: all_sequences_log2ratios_012510
Gene ID	Gene Name	Chromosome	Allele	Range	Density (bp)	Number of Probes	Brazil	Chinata	M78	Sylvio X10/4	Montalvania	TEP6 cl5	Y	PalDa cl9	Esmeraldo	TCC	M5631	CL	TEDa2 cl4	Tulahuen	Tu18 cl1	Colombiana
Tc00.1047053506533.106	3' UTR	1	S	2031:3011	327.33	3	-0.37	-0.37	-0.43	-0.46	-0.37	-0.05	-0.26	-0.41	0.3	-0.42	-0.6	-0.4	-0.43	-0.18	0.21	-0.37
Tc00.1047053506533.70	hypothetical protein conserved [6988.t00007]	1	S	3012:3752	105.85	7	-0.12	-0.02	-0.09	-0.13	-0.08	-0.01	-0.18	-0.16	0.33	-0.17	-0.36	-0.26	-0.06	-0.19	0.07	-0.07
Tc00.1047053506533.70	3' UTR	1	S	3753:4440	114.83	6	-0.14	-0.08	-0.11	-0.13	-0.13	0.07	-0.26	-0.16	0.41	-0.17	-0.42	-0.32	-0.09	-0.05	0.28	-0.1
Tc00.1047053506533.34	phosphatidylinositol kinase domain protein putative [6988.t00008]	1	S	4441:16726	85.91	143	-0.13	-0.08	-0.15	-0.11	-0.1	0	-0.1	-0.1	0.21	-0.2	-0.24	-0.12	-0.1	-0.08	0.07	-0.08
Tc00.1047053410961.10	phosphatidylinositol kinase domain protein putative [807.t00001]	1	S	16827:17216	78	5	-0.09	-0.02	-0.1	-0.05	-0.03	0	-0.16	-0.05	0.18	-0.12	-0.18	-0.1	-0.08	-0.1	0.05	-0.05
Tc00.1047053410961.10	3' UTR	1	S	17217:19335	88.71	14	-0.16	-0.11	-0.16	-0.22	-0.18	-0.12	-0.16	-0.19	0.21	-0.21	-0.29	-0.27	-0.18	-0.15	0.19	-0.1
Tc00.1047053463297.10	hypothetical protein [3561.t00001]	1	S	19336:19955	88.57	7	-0.25	-0.17	-0.28	-0.27	-0.23	-0.03	-0.19	-0.24	0.11	-0.3	-0.26	-0.2	-0.21	-0.25	0.04	-0.2
Tc00.1047053421321.9	tRNA exportin putative [1359.t00001]	1	S	20058:22083	75.03	27	-0.15	-0.1	-0.13	-0.15	-0.1	0.01	-0.05	-0.12	0.14	-0.19	-0.26	-0.13	-0.11	-0.01	0.07	-0.1
Tc00.1047053411427.10	hypothetical protein conserved [830.t00001]	1	S	22682:23365	76	9	-0.12	-0.03	-0.09	-0.1	-0.05	-0.07	0	-0.08	0.15	-0.16	-0.24	-0.14	-0.05	-0.12	0.12	-0.07
Tc00.1047053411427.10	3' UTR	1	S	23366:25455	261.37	8	-0.28	-0.2	-0.25	-0.32	-0.24	0.01	-0.15	-0.32	0.3	-0.27	-0.4	-0.3	-0.25	-0.12	0.36	-0.23
Tc00.1047053411427.30	hypothetical protein conserved [830.t00003]	1	S	25456:26646	91.61	13	-0.11	0	-0.1	-0.17	-0.06	0.08	-0.03	-0.09	0.19	-0.13	-0.12	-0.09	-0.09	-0.04	-0.01	-0.07
Tc00.1047053411427.30	3' UTR	1	S	26647:27011	122	3	-0.38	-0.26	-0.27	-0.55	-0.33	-0.05	-0.28	-0.29	0.11	-0.4	-0.3	-0.4	-0.3	-0.19	0.02	-0.3
Tc00.1047053411427.40	hypothetical protein conserved [830.t00004]	1	S	27012:27848	83.7	10	-0.15	-0.07	-0.17	-0.25	-0.11	-0.08	-0.11	-0.13	0.18	-0.21	-0.23	-0.19	-0.12	-0.21	0.12	-0.11
Tc00.1047053411427.40	3' UTR	1	S	27849:28442	99.16	6	-0.13	-0.03	-0.11	-0.12	-0.09	0.12	0.06	-0.12	0.23	-0.2	-0.1	0.02	-0.07	-0.11	0.12	-0.07
Tc00.1047053411427.49	hypothetical protein conserved [830.t00005]	1	S	28443:29138	116	6	-0.1	-0.09	-0.14	-0.07	-0.11	0.1	-0.06	-0.07	0.27	-0.2	-0.31	-0.15	-0.09	-0.11	0.17	-0.07
Tc00.1047053448387.9	hypothetical protein conserved [2758.t00001]	1	S	29240:30888	86.78	19	-0.11	-0.05	-0.14	-0.06	-0.06	-0.02	-0.13	-0.06	0.17	-0.16	-0.22	-0.18	-0.08	-0.15	0.09	-0.08
Tc00.1047053503653.104	hypothetical protein conserved [4685.t00011]	1	S	33373:33594	74	3	-0.02	0	-0.08	-0.01	0.09	0	-0.04	-0.05	0.27	-0.07	-0.34	-0.13	0.03	-0.07	0	0.03
Tc00.1047053503653.104	3' UTR	1	S	33595:33952	119.66	3	0	-0.05	-0.08	0.06	0.09	0.07	-0.09	-0.04	0.32	-0.04	-0.21	-0.14	0	-0.05	0.2	0.02
Tc00.1047053503653.90	hypothetical protein conserved [4685.t00009]	1	S	33953:35131	90.69	13	-0.16	-0.06	-0.16	-0.08	-0.11	0.12	0.02	-0.11	0.27	-0.22	-0.19	-0.08	-0.1	-0.06	0.1	-0.12
Tc00.1047053503653.90	3' UTR	1	S	35132:35464	111.33	3	-0.21	-0.02	-0.15	-0.1	-0.01	-0.02	-0.19	-0.07	0.28	-0.15	-0.21	-0.2	-0.14	-0.19	0.29	-0.08
Tc00.1047053503653.70	hypothetical protein conserved [4685.t00007]	1	S	35465:36049	73.12	8	-0.03	0	-0.07	-0.05	-0.05	-0.13	-0.23	0	0.24	-0.07	-0.29	-0.22	-0.01	-0.18	0.11	0.03
Tc00.1047053503653.70	3' UTR	1	S	36050:36213	165	1	-0.04	-0.1	-0.1	-0.11	-0.23	0.15	0.07	-0.15	0.69	-0.16	-0.15	-0.17	-0.15	-0.2	0.55	-0.04
Tc00.1047053503653.60	cytochrome b-domain protein putative [4685.t00006]	1	S	36214:37158	94.5	10	-0.21	-0.12	-0.19	-0.2	-0.17	0.02	-0.04	-0.15	0.41	-0.29	-0.22	-0.18	-0.14	-0.01	0.31	-0.17
Tc00.1047053503653.60	3' UTR	1	S	37159:38545	231.33	6	-0.21	-0.18	-0.21	-0.25	-0.27	-0.07	-0.13	-0.2	0.33	-0.23	-0.32	-0.28	-0.19	-0.17	0.22	-0.2
Tc00.1047053503653.50	histone deacetylase putative [4685.t00005]	1	S	38546:40531	86.34	23	-0.08	-0.03	-0.09	-0.04	-0.05	0.09	0.03	-0.04	0.31	-0.16	-0.2	-0.12	-0.06	0	0.12	-0.04
Tc00.1047053503653.50	3' UTR	1	S	40532:42754	130.82	17	-0.16	-0.07	-0.17	-0.08	-0.09	0	-0.14	-0.12	0.35	-0.22	-0.29	-0.19	-0.12	-0.13	0.2	-0.12
Tc00.1047053503653.30	ribosomal RNA processing protein 41B putative [4685.t00003]	1	S	42755:43609	85.5	10	-0.17	-0.04	-0.15	-0.06	-0.11	0	-0.12	-0.04	0.26	-0.21	-0.2	-0.08	-0.06	-0.17	0.05	-0.13
Tc00.1047053503653.30	3' UTR	1	S	43610:44022	103.5	4	-0.34	-0.2	-0.29	-0.19	-0.16	-0.14	-0.17	-0.21	0.09	-0.45	-0.34	-0.19	-0.19	-0.19	0.21	-0.31
Tc00.1047053503653.20	hypothetical protein conserved [4685.t00002]	1	S	44023:45213	85.07	14	-0.16	-0.07	-0.16	-0.12	-0.11	0.02	-0.04	-0.11	0.22	-0.23	-0.29	-0.17	-0.15	-0.08	0.15	-0.11
Tc00.1047053503653.20	3' UTR	1	S	45214:45958	149.19	5	-0.19	-0.1	-0.22	-0.2	-0.2	-0.05	-0.21	-0.15	0.4	-0.22	-0.34	-0.38	-0.17	-0.13	0.27	-0.12
Tc00.1047053503653.9	hypothetical protein conserved [4685.t00010]	1	S	45959:46268	77.5	4	-0.06	-0.01	-0.07	-0.12	-0.11	0.03	-0.1	-0.1	0.36	-0.18	-0.22	-0.19	-0.04	-0.13	0.24	-0.07
Tc00.1047053510077.40	small GTP-binding protein RAB6 putative [8296.t00004]	1	S	46639:47184	60.66	9	-0.16	-0.07	-0.16	-0.08	-0.07	0.08	-0.01	-0.09	0.45	-0.23	-0.38	-0.22	-0.1	-0.01	0.36	-0.1
Tc00.1047053510077.40	3' UTR	1	S	47185:47749	566	1	-0.36	0.18	-0.18	-0.07	0.07	-0.31	-0.17	0.07	0.64	-0.23	-0.44	-0.27	0.08	-0.04	0.65	-0.27
Tc00.1047053510077.30	protein kinase putative [8296.t00003]	1	S	47750:49093	74.66	18	-0.25	-0.17	-0.24	-0.26	-0.21	0.07	-0.06	-0.19	0.33	-0.33	-0.27	-0.15	-0.17	-0.06	0.21	-0.22
Tc00.1047053510077.30	3' UTR	1	S	49094:50839	218.37	8	-0.32	-0.2	-0.23	-0.26	-0.19	0.04	-0.12	-0.26	0.39	-0.33	-0.36	-0.34	-0.21	-0.08	0.21	-0.27
Tc00.1047053509395.10	hypothetical protein conserved [8089.t00001]	1	P	3012:3752	82.33	9	0.05	0.15	0.1	0.01	0.09	0.01	0.06	0.12	-0.2	0.04	-0.01	0	0.11	-0.07	-0.17	0.11
Tc00.1047053509395.10	3' UTR	1	P	3753:4423	112	6	0	0.08	-0.03	-0.02	-0.04	-0.02	0.09	0	-0.28	-0.01	0.18	0.04	0.04	0.03	-0.15	0.05
Tc00.1047053509395.20	phosphatidylinositol kinase domain protein putative [8089.t00002]	1	P	4424:17128	82.5	154	0.09	0.12	0.07	0.05	0.06	0.03	0.06	0.13	-0.18	0	0.11	0.09	0.09	-0.01	-0.12	0.13
Tc00.1047053509395.20	3' UTR	1	P	17129:18054	132.42	7	0.07	0.06	0	-0.07	0	-0.06	0	0.03	-0.19	0	0.15	0.01	-0.03	-0.08	-0.01	0.15
Tc00.1047053509395.30	tRNA exportin putative [8089.t00003]	1	P	18055:21501	86.17	40	0.1	0.15	0.11	0.05	0.09	0.08	0.11	0.14	-0.19	0.03	0.1	0.07	0.12	0.01	-0.08	0.15
Tc00.1047053509395.30	3' UTR	1	P	21502:22681	196.83	6	0.07	0.16	0.07	0.01	0.12	0.04	0.04	0.1	-0.22	-0.04	0.12	0.07	0.14	-0.07	-0.02	0.08
Tc00.1047053509395.40	hypothetical protein conserved [8089.t00004]	1	P	22682:25519	83.47	34	0	0.05	0	-0.05	-0.01	0.02	0.07	0.02	-0.22	-0.06	0.06	0.04	0	-0.01	-0.1	0.03
Tc00.1047053509395.40	3' UTR	1	P	25520:27616	190.72	11	-0.11	-0.01	-0.1	-0.27	-0.09	0.07	0.16	-0.06	-0.34	-0.15	0.11	0.16	-0.1	-0.02	-0.11	-0.1
Tc00.1047053509395.50	hypothetical protein conserved [8089.t00005]	1	P	27617:28807	91.61	13	0.01	0.08	0.01	-0.08	0.03	0.08	0.16	0.05	-0.27	-0.03	0.2	0.18	0.01	-0.02	-0.17	0.09
Tc00.1047053509395.50	3' UTR	1	P	28808:29142	112	3	0.06	0.2	0.08	-0.03	0.16	0.16	0.14	0.06	-0.33	0.05	0.4	0.02	0.16	-0.07	-0.13	0.14
Tc00.1047053509395.59	hypothetical protein conserved [8089.t00013]	1	P	29143:29979	83.7	10	0.12	0.17	0.12	0.03	0.1	-0.05	0.03	0.1	-0.26	0.02	0.14	0.07	0.14	-0.07	-0.13	0.14
Tc00.1047053509395.59	3' UTR	1	P	29980:30672	138.8	5	0.11	0.16	0.1	0.11	0.08	0.18	0.24	0.14	-0.19	0.06	0.28	0.22	0.09	-0.01	-0.08	0.15
Tc00.1047053509395.70	hypothetical protein conserved [8089.t00007]	1	P	30673:33588	85.76	34	0.1	0.13	0.07	0.09	0.09	0.04	0.1	0.15	-0.28	0.03	0.21	0.12	0.1	-0.01	-0.19	0.13
Tc00.1047053509395.70	3' UTR	1	P	33589:33952	182.5	2	-0.05	-0.09	-0.18	-0.01	-0.01	0.01	0.33	-0.14	-0.48	-0.21	0.26	0.35	-0.11	0.1	-0.21	-0.02
Tc00.1047053509395.80	hypothetical protein conserved [8089.t00008]	1	P	33953:35131	84.21	14	0.07	0.15	0.12	0.07	0.1	0.16	0.24	0.16	-0.24	-0.01	0.2	0.16	0.11	0.03	-0.12	0.13
Tc00.1047053509395.80	3' UTR	1	P	35132:35434	101.33	3	0.07	0.1	0.07	0.17	0.11	0	0.02	0.12	-0.22	0.02	0.23	0.05	0.04	0.05	0.02	0.13
Tc00.1047053509395.90	hypothetical protein conserved [8089.t00009]	1	P	35435:36019	97.5	6	0.27	0.27	0.17	0.17	0.14	0	-0.05	0.25	-0.17	0.16	0.13	-0.05	0.2	-0.16	-0.05	0.28
Tc00.1047053509395.90	3' UTR	1	P	36020:36298	140	2	0.15	0.2	0.1	0.21	0.01	0.28	0.34	0.13	-0.2	0.17	0.38	0.19	0.12	0.16	0.05	0.15
Tc00.1047053509395.100	cytochrome b-domain protein putative [8089.t00010]	1	P	36299:37162	86.4	10	0	0.11	0.08	0.04	0.04	0.07	0.08	0.08	-0.15	-0.08	0.24	0.11	0.09	0	0.01	0.02
Tc00.1047053509395.100	3' UTR	1	P	37163:38358	171	7	0.19	0.1	0.08	0.07	0.11	0.01	0.14	0.13	-0.32	0.1	0.32	0.1	0.11	0.04	-0.14	0.21
Tc00.1047053509395.120	histone deacetylase putative [8089.t00012]	1	P	38359:40320	85.3	23	0.13	0.15	0.1	0.1	0.12	0.16	0.18	0.16	-0.18	0.02	0.22	0.17	0.1	0.05	-0.07	0.17
Tc00.1047053509395.120	3' UTR	1	P	40321:42754	0.83	12	0.14	0.17	0.11	0.14	0.11	0.08	0.12	0.16	-0.29	0.06	0.34	0.2	0.16	0.07	-0.14	0.19
Tc00.1047053505037.20	ribosomal RNA processing protein 41B putative [6484.t00002]	1	P	42755:43612	78	11	0.01	0.12	0.03	0.09	0.09	0.03	0.06	0.16	-0.21	-0.06	0.12	0.1	0.1	-0.11	-0.13	0.04
Tc00.1047053505037.20	3' UTR	1	P	43613:44008	198.5	2	-0.03	0.06	-0.04	0.09	0	0.01	0.12	0.09	-0.26	-0.1	0.24	0.08	-0.01	-0.14	-0.04	-0.06
Tc00.1047053505037.30	hypothetical protein conserved [6484.t00003]	1	P	44009:45190	90.92	13	0.08	0.13	0.07	0.04	0.05	0.09	0.08	0.13	-0.2	-0.02	0.1	0.06	0.05	-0.04	-0.04	0.12
Tc00.1047053505037.30	3' UTR	1	P	45191:45824	211.66	3	0.2	0.29	0.24	0.31	0.27	0.04	0.23	0.19	-0.29	0.11	0.23	0.06	0.18	0.03	-0.22	0.3
Tc00.1047053505037.40	hypothetical protein conserved [6484.t00004]	1	P	45825:46142	79.5	4	0.12	0.14	0.15	0.02	0.1	0.08	-0.02	0.17	-0.1	0.03	0.21	0.08	0.17	-0.03	-0.01	0.15
Tc00.1047053505037.40	3' UTR	1	P	46143:46638	165.66	3	0.04	0.11	0.08	0	0.06	0	0.04	0.04	-0.09	0	0.09	0.09	0	-0.14	0.02	0.07
Tc00.1047053505037.50	small GTP-binding protein RAB6 putative [6484.t00005]	1	P	46639:47445	73.36	11	0.13	0.21	0.09	0.13	0.18	0.13	0.17	0.19	-0.13	0.01	0.12	0.09	0.13	-0.01	0.05	0.15
Tc00.1047053505037.50	3' UTR	1	P	47446:48054	152.5	4	0.23	0.42	0.3	0.28	0.36	0.01	0.18	0.35	-0.4	0.24	0.37	0.19	0.36	0.04	-0.15	0.24
Tc00.1047053505037.60	protein kinase putative [6484.t00006]	1	P	48055:49398	74.66	18	0.05	0.12	0.05	-0.01	0.03	0.15	0.15	0.09	-0.2	-0.01	0.2	0.12	0.09	0.03	-0.01	0.09
Tc00.1047053505037.60	3' UTR	1	P	49399:51023	203.25	8	0.04	0.13	0.07	0.01	0.08	0.12	0.26	0.06	-0.31	-0.03	0.33	0.23	0.06	0.01	-0.09	0.1
Tc00.1047053505037.70	trans-sialidase (pseudogene) putative [6484.t00007]|FULL LENGTH (2163)|SigPep 1 SxDxGxTW GPIanchor|TRUNCATED PRODUCT	1	P	51024:53186	540.75	4	-1.4	-1.33	-1.66	-1.88	-1.84	0.07	-0.18	-1.26	-0.61	-1.47	-0.13	-0.21	-1.77	-0.1	-0.11	-1.51
Tc00.1047053505037.70	3' UTR	1	P	53187:54805	1620	1	-2.29	-2.18	-2.59	-3.12	-2.86	-0.09	-0.08	-2.82	-0.43	-2.61	-0.41	0.01	-2.76	-0.15	-0.02	-2.48
Tc00.1047053505037.100	dispersed gene family protein 1 (DGF-1) putative [6484.t00010]	1	P	54806:65194	1484.14	7	-1.32	-1.21	-1.51	-1.59	-1.67	-0.21	-0.54	-1.63	-0.66	-1.21	-0.25	-0.52	-1.58	-0.39	-0.27	-1.38
Tc00.1047053505037.100	3' UTR	1	P	65195:70105	307	16	-2.38	-1.98	-2.46	-3.01	-2.71	0.18	-0.05	-2.57	-0.31	-2.48	0.19	0.01	-2.56	-0.06	-0.01	-2.85
Tc00.1047053507941.10	5' UTR	2	S	1.19375	1660	1	-0.31	-0.26	-0.23	-0.25	-0.43	-0.15	-0.16	-0.2	0.08	-0.27	-0.43	-0.01	-0.27	-0.24	-0.32	-0.36
Tc00.1047053507941.10	hypothetical protein conserved [7536.t00001]	2	S	1660:4116	76.78	32	-0.3	-0.29	-0.27	-0.26	-0.27	-0.13	-0.17	-0.17	0.01	-0.2	-0.34	0	-0.22	-0.13	-0.16	-0.29
Tc00.1047053507941.10	3' UTR	2	S	4117:4540	141.66	3	-0.6	-0.52	-0.46	-0.55	-0.48	-0.08	-0.03	-0.32	0.01	-0.5	-0.67	0.13	-0.46	-0.02	0.05	-0.57
Tc00.1047053507941.14	hypothetical protein conserved [7536.t00018]	2	S	4541:4855	63	5	-0.31	-0.31	-0.29	-0.29	-0.24	-0.18	-0.19	-0.17	0	-0.31	-0.4	-0.02	-0.18	-0.15	-0.06	-0.38
Tc00.1047053507941.14	3' UTR	2	S	4856:5095	241	1	-0.54	-0.61	-0.69	-0.54	-0.48	-0.28	-0.16	-0.52	0.03	-0.47	-0.68	-0.04	-0.43	-0.27	0.12	-0.52
Tc00.1047053507941.20	hypothetical protein conserved [7536.t00002]	2	S	5096:7282	78.1	28	-0.28	-0.25	-0.29	-0.26	-0.24	-0.19	-0.28	-0.16	0.01	-0.19	-0.31	-0.04	-0.19	-0.17	-0.11	-0.28
Tc00.1047053507941.20	3' UTR	2	S	7283:7461	90	2	-0.2	-0.21	-0.24	-0.22	-0.12	-0.23	-0.03	-0.16	0.22	-0.14	-0.52	0.2	-0.19	-0.18	0.09	-0.21
Tc00.1047053507941.30	hypothetical protein conserved [7536.t00003]	2	S	7462:9306	76.87	24	-0.21	-0.22	-0.23	-0.17	-0.16	-0.01	-0.15	-0.06	0.03	-0.1	-0.31	0.02	-0.14	-0.09	-0.16	-0.2
Tc00.1047053507941.30	3' UTR	2	S	9307:9515	210	1	-0.12	0.02	-0.08	-0.04	0.01	-0.02	-0.12	0.01	0.21	0.07	-0.46	0.24	0.17	0.03	0.01	-0.03
Tc00.1047053507941.40	hypothetical protein conserved [7536.t00004]	2	S	9516:11006	71	21	-0.21	-0.19	-0.25	-0.17	-0.18	-0.17	-0.22	-0.06	0.04	-0.14	-0.27	-0.04	-0.07	-0.13	-0.13	-0.24
Tc00.1047053507941.40	3' UTR	2	S	11007:11590	146.25	4	-0.12	-0.18	-0.15	-0.08	-0.08	-0.06	-0.12	-0.07	0.12	-0.14	-0.38	0.1	-0.03	-0.03	0.06	-0.16
Tc00.1047053507941.50	hypothetical protein conserved [7536.t00005]	2	S	11591:12286	77.33	9	-0.02	-0.06	-0.1	-0.12	-0.06	-0.08	-0.23	-0.06	0.04	-0.02	-0.27	0	0	-0.22	-0.06	-0.06
Tc00.1047053507941.50	3' UTR	2	S	12287:12718	108.25	4	-0.2	-0.08	-0.11	-0.22	-0.09	0.2	0.02	-0.11	0.25	-0.19	-0.56	0.29	0	-0.03	-0.2	-0.23
Tc00.1047053507941.60	hypothetical protein conserved [7536.t00006]	2	S	12719:14053	95.35	14	-0.18	-0.18	-0.21	-0.26	-0.21	-0.12	-0.17	-0.12	0.09	-0.21	-0.32	0.01	-0.13	-0.12	-0.08	-0.27
Tc00.1047053507941.60	3' UTR	2	S	14054:14621	142.25	4	-0.19	0.07	-0.01	-0.03	0.02	-0.06	-0.11	0.02	0.15	-0.25	-0.2	0.05	0.09	-0.02	0.06	-0.29
Tc00.1047053507941.70	hypothetical protein conserved [7536.t00007]	2	S	14622:17183	91.5	28	-0.22	-0.21	-0.18	-0.24	-0.2	-0.13	-0.17	-0.14	0.07	-0.19	-0.34	0	-0.12	-0.16	-0.08	-0.24
Tc00.1047053507941.70	3' UTR	2	S	17184:17481	99.66	3	0	-0.01	-0.01	0	-0.01	-0.02	-0.18	0.05	0.2	0.12	-0.27	0.03	0.08	-0.06	-0.01	0.07
Tc00.1047053507941.80	hypothetical protein conserved [7536.t00008]	2	S	17482:18060	72.37	8	-0.02	-0.09	-0.04	-0.07	-0.09	-0.04	-0.17	-0.04	0.13	0.1	-0.26	0.06	-0.02	-0.09	-0.09	-0.01
Tc00.1047053507941.80	3' UTR	2	S	18061:18297	119	2	-0.28	-0.28	-0.18	-0.28	-0.2	-0.14	-0.29	-0.13	0.02	-0.08	-0.18	-0.1	-0.17	-0.27	-0.08	-0.29
Tc00.1047053507941.100	hypothetical protein conserved [7536.t00010]	2	S	18298:21561	79.6	41	-0.11	-0.15	-0.14	-0.13	-0.13	-0.1	-0.17	-0.07	0.04	0.03	-0.31	0.04	-0.08	-0.15	-0.11	-0.08
Tc00.1047053507941.100	3' UTR	2	S	21562:22072	128	4	-0.34	-0.38	-0.37	-0.39	-0.3	-0.11	-0.12	-0.29	0.09	-0.17	-0.3	-0.08	-0.29	0.06	0.1	-0.27
Tc00.1047053507941.110	hypothetical protein conserved [7536.t00011]	2	S	22073:23230	89.07	13	-0.19	-0.22	-0.23	-0.21	-0.18	-0.07	-0.17	-0.11	0	-0.04	-0.3	0.02	-0.12	-0.1	-0.1	-0.18
Tc00.1047053507941.110	3' UTR	2	S	23231:23849	155	4	-0.32	-0.31	-0.28	-0.31	-0.26	-0.03	-0.11	-0.36	0.03	-0.25	-0.27	0.05	-0.23	-0.09	0.08	-0.3
Tc00.1047053507941.120	hypothetical protein conserved [7536.t00012]	2	S	23850:25058	80.59	15	-0.11	-0.11	-0.14	-0.1	-0.1	-0.15	-0.31	-0.03	-0.01	0.05	-0.29	0.01	-0.01	-0.14	-0.12	-0.07
Tc00.1047053507941.120	3' UTR	2	S	25059:25339	141	2	-0.19	-0.09	-0.09	-0.22	-0.04	-0.14	-0.26	-0.11	-0.04	0	-0.14	-0.07	-0.05	-0.1	-0.2	-0.16
Tc00.1047053507941.130	hypothetical protein conserved [7536.t00013]	2	S	25340:26569	87.85	14	-0.1	-0.13	-0.16	-0.16	-0.1	-0.15	-0.24	-0.09	0.02	0.03	-0.33	0	-0.08	-0.2	0.05	-0.08
Tc00.1047053507941.130	3' UTR	2	S	26570:28504	161.33	12	-0.17	-0.15	-0.14	-0.11	-0.1	-0.32	-0.22	-0.1	0.15	-0.05	-0.72	-0.03	-0.06	-0.35	0.39	-0.16
Tc00.1047053507941.150	histone H4 putative [7536.t00015]	2	S	28505:28807	60.6	5	-0.52	0.07	-0.12	-0.89	0.09	-0.1	-0.21	-0.25	-0.16	-0.3	0.09	-0.14	0.11	-0.25	0.09	-0.14
Tc00.1047053507941.170	histone H4 putative [7536.t00017]	2	S	29801:30103	303	1	-0.44	-0.03	-0.06	-0.84	0.2	-0.34	-0.17	-0.6	-0.35	-0.27	0.27	-0.22	0.35	-0.4	0.06	-0.21
Tc00.1047053510351.31	3' UTR	2	S	35662:36416	252	3	-0.26	-0.3	-0.25	-0.34	-0.25	-0.06	-0.11	-0.24	0.2	-0.27	-0.34	-0.01	-0.29	-0.04	0.17	-0.24
Tc00.1047053510351.40	ATP-dependent RNA helicase putative [5901.t00004]	2	S	36417:39104	92.68	29	-0.13	-0.18	-0.18	-0.17	-0.18	-0.18	-0.24	-0.1	0.01	-0.15	-0.35	-0.07	-0.12	-0.15	-0.16	-0.12
Tc00.1047053510351.40	3' UTR	2	S	39105:39499	99	4	-0.08	-0.21	-0.14	-0.1	-0.13	0.13	-0.02	-0.01	0.04	-0.13	-0.27	0	-0.17	-0.06	-0.1	-0.09
Tc00.1047053510351.50	hypothetical protein conserved [5901.t00005]	2	S	39500:40702	80.2	15	-0.11	-0.14	-0.12	-0.08	-0.15	-0.09	-0.21	-0.06	0	-0.12	-0.31	-0.03	-0.05	-0.15	-0.21	-0.07
Tc00.1047053510351.50	3' UTR	2	S	40703:40903	67.33	3	-0.35	-0.44	-0.34	-0.4	-0.34	0.04	-0.17	-0.35	0.07	-0.37	-0.4	-0.03	-0.37	-0.02	-0.2	-0.28
Tc00.1047053510351.60	hypothetical protein conserved [5901.t00006]	2	S	40904:42043	76	15	-0.18	-0.24	-0.22	-0.2	-0.24	-0.16	-0.14	-0.11	0	-0.2	-0.36	0	-0.14	-0.15	-0.27	-0.17
Tc00.1047053510351.60	3' UTR	2	S	42044:43229	118.7	10	-0.25	-0.2	-0.2	-0.19	-0.13	-0.04	0.01	-0.12	0.14	-0.11	-0.32	0.21	-0.11	-0.13	-0.22	-0.18
Tc00.1047053510351.70	hypothetical protein conserved [5901.t00007]	2	S	43230:45557	83.14	28	-0.14	-0.24	-0.2	-0.22	-0.21	-0.09	-0.15	-0.07	0.14	-0.1	-0.25	0.02	-0.15	-0.12	-0.14	-0.11
Tc00.1047053510351.70	3' UTR	2	S	45558:46020	92.8	5	-0.18	-0.21	-0.15	-0.14	-0.17	-0.07	-0.09	-0.03	0.22	-0.16	-0.17	0.07	-0.17	-0.13	0.07	-0.17
Tc00.1047053510351.80	hypothetical protein conserved [5901.t00008]	2	S	46021:46884	96	9	-0.21	-0.26	-0.25	-0.17	-0.19	-0.08	-0.18	-0.09	0.02	-0.17	-0.22	0.04	-0.2	-0.02	-0.04	-0.17
Tc00.1047053510351.80	3' UTR	2	S	46885:47403	130	4	-0.27	-0.27	-0.23	-0.33	-0.18	-0.04	-0.09	-0.25	0.14	-0.24	-0.27	0	-0.18	-0.18	-0.03	-0.22
Tc00.1047053510351.90	dihydrolipoamide branched chain transacylase putative [5901.t00009]	2	S	47404:48720	77.47	17	-0.1	-0.14	-0.09	-0.12	-0.13	-0.12	-0.15	-0.03	0.07	-0.05	-0.18	0	-0.06	-0.05	-0.01	-0.05
Tc00.1047053510351.90	3' UTR	2	S	48721:49234	103	5	-0.14	-0.17	-0.07	-0.21	-0.13	-0.22	-0.08	-0.08	0.12	-0.12	-0.22	0	-0.03	-0.18	0.11	-0.13
Tc00.1047053510351.100	hypothetical protein conserved [5901.t00010]	2	S	49235:51043	82.22	22	-0.12	-0.2	-0.16	-0.2	-0.16	-0.2	-0.18	-0.06	0.02	-0.05	-0.2	-0.03	-0.09	-0.17	-0.09	-0.07
Tc00.1047053510351.100	3' UTR	2	S	51044:51386	86	4	-0.27	-0.3	-0.23	-0.23	-0.23	-0.13	-0.19	-0.2	0.13	-0.21	-0.33	-0.07	-0.25	-0.2	0.02	-0.17
Tc00.1047053510351.110	hypothetical protein [5901.t00011]	2	S	51387:52838	85.41	17	-0.11	-0.16	-0.15	-0.18	-0.15	-0.17	-0.21	-0.06	0.01	-0.06	-0.25	-0.07	-0.08	-0.21	-0.04	-0.12
Tc00.1047053510351.110	3' UTR	2	S	52839:53497	165	4	-0.02	-0.18	-0.06	-0.24	0	-0.15	0.08	-0.03	0.35	-0.01	-0.3	0.11	-0.03	0	0.18	0.01
Tc00.1047053510351.120	hypothetical protein conserved [5901.t00012]	2	S	53498:54007	85	6	-0.25	-0.26	-0.24	-0.3	-0.26	-0.13	-0.14	-0.15	0.13	-0.22	-0.2	-0.04	-0.23	-0.23	-0.1	-0.2
Tc00.1047053510351.120	3' UTR	2	S	54008:54390	96	4	-0.38	-0.35	-0.42	-0.39	-0.31	-0.1	-0.02	-0.25	0.16	-0.31	-0.41	-0.09	-0.28	-0.08	0.09	-0.37
Tc00.1047053510351.130	hypothetical protein conserved [5901.t00013]	2	S	54391:55353	80.25	12	-0.19	-0.27	-0.22	-0.23	-0.32	-0.15	-0.2	-0.14	0.03	-0.12	-0.32	-0.02	-0.14	-0.11	-0.06	-0.17
Tc00.1047053510351.130	3' UTR	2	S	55354:55548	196	1	-0.24	-0.17	-0.06	-0.1	-0.72	0.04	0.09	-0.13	0.32	-0.2	-0.4	0.17	-0.16	-0.01	0.09	-0.08
Tc00.1047053510351.140	hypothetical protein conserved [5901.t00014]	2	S	55549:55920	93	4	-0.14	-0.19	-0.12	-0.12	-0.47	-0.06	-0.07	-0.05	0.04	-0.1	-0.24	-0.09	-0.09	0.01	-0.04	-0.1
Tc00.1047053510351.140	3' UTR	2	S	55921:56923	167.33	6	-0.03	-0.12	0	-0.1	-0.03	-0.01	-0.03	-0.01	0.11	-0.02	-0.2	0	-0.01	-0.01	0.02	-0.05
Tc00.1047053510351.150	phosphoprotein phosphatase putative [5901.t00015]	2	S	56924:57400	95.4	5	-0.11	-0.08	-0.07	-0.11	-0.1	-0.02	-0.25	0	0.1	0	-0.12	0.03	-0.05	-0.12	-0.14	-0.08
Tc00.1047053449247.4	serine/threonine protein phosphatase putative [2792.t00003]	2	S	60457:60990	76.28	7	-0.24	-0.26	-0.22	-0.32	-0.23	-0.23	-0.22	-0.16	-0.11	-0.19	-0.33	-0.01	-0.11	-0.23	-0.08	-0.25
Tc00.1047053449247.4	3' UTR	2	S	60991:61762	154.6	5	0.01	-0.11	-0.08	-0.04	-0.03	-0.16	-0.21	0	0.25	0	-0.04	-0.12	-0.14	-0.2	0.11	-0.14
Tc00.1047053449247.10	hypothetical protein conserved [2792.t00001]	2	S	61763:62221	76.5	6	-0.12	-0.18	-0.12	-0.09	-0.12	-0.21	-0.21	0	0.15	-0.04	-0.18	-0.1	-0.07	-0.22	-0.07	-0.15
Tc00.1047053449247.10	3' UTR	2	S	62222:62643	211.5	2	-0.2	-0.3	-0.25	-0.28	-0.19	-0.08	-0.09	-0.2	0.18	-0.2	-0.44	0.1	-0.22	-0.27	0.07	-0.19
Tc00.1047053449247.20	hypothetical protein conserved [2792.t00002]	2	S	62644:63222	72.37	8	-0.12	-0.18	-0.18	-0.17	-0.14	-0.06	-0.1	-0.05	0.1	-0.06	-0.17	0.02	-0.12	-0.19	-0.07	-0.15
Tc00.1047053508205.4	hypothetical protein conserved [5558.t00004]	2	S	65173:65684	73.14	7	-0.1	-0.14	-0.13	-0.13	-0.04	-0.02	-0.04	-0.02	0.07	-0.03	-0.2	0.02	-0.05	-0.11	-0.03	-0.05
Tc00.1047053508205.4	3' UTR	2	S	65685:65881	99	2	-0.31	-0.35	-0.2	-0.39	-0.28	-0.02	0.08	-0.35	0.42	-0.25	-0.23	-0.02	-0.26	-0.12	0.1	-0.3
Tc00.1047053508205.10	hypothetical protein conserved [5558.t00001]	2	S	65882:66517	106	6	-0.28	-0.35	-0.28	-0.31	-0.29	-0.11	-0.08	-0.17	0.18	-0.24	-0.28	0.09	-0.22	-0.13	0.05	-0.27
Tc00.1047053508205.10	3' UTR	2	S	66518:67130	204.66	3	-0.27	-0.21	-0.04	-0.14	-0.2	-0.07	0	-0.11	0.28	-0.26	-0.29	0	-0.09	-0.17	0.16	-0.26
Tc00.1047053508205.20	nucleolar RNA helicase II putative [5558.t00002]	2	S	67131:69113	86.21	23	-0.12	-0.15	-0.17	-0.1	-0.13	-0.1	-0.18	0	0.11	-0.06	-0.19	-0.03	-0.07	-0.11	-0.07	-0.08
Tc00.1047053508205.20	3' UTR	2	S	69114:70410	185.42	7	-0.21	-0.21	-0.14	-0.28	-0.17	-0.14	0.02	-0.22	0.21	-0.17	-0.25	0	-0.17	-0.04	0.14	-0.2
Tc00.1047053508205.30	protein kinase putative [5558.t00003]	2	S	70411:71658	96	13	-0.12	-0.19	-0.15	-0.16	-0.16	-0.14	-0.09	-0.01	0.04	-0.1	-0.18	0	-0.1	-0.16	-0.02	-0.11
Tc00.1047053508205.30	3' UTR	2	S	71659:72163	168.66	3	-0.08	-0.12	-0.12	-0.05	-0.16	-0.07	0.01	0	0.11	-0.06	-0.23	0.06	0	0.03	0.07	-0.09
Tc00.1047053508205.39	dynein light chain putative [5558.t00005]	2	S	72164:72436	54.6	5	-0.25	-0.19	-0.17	-0.24	-0.22	-0.1	-0.13	-0.04	-0.05	-0.23	-0.31	-0.01	-0.07	-0.13	-0.01	-0.19
Tc00.1047053508205.39	3' UTR	2	S	72437:73568	226.6	5	-0.13	-0.12	-0.04	-0.13	-0.07	-0.12	0.03	-0.07	0.3	-0.13	-0.31	0.01	-0.02	-0.07	0.18	-0.1
Tc00.1047053508205.48	hypothetical protein conserved [5558.t00006]	2	S	73569:73859	58.2	5	-0.14	-0.2	-0.13	-0.18	-0.17	-0.2	-0.28	0	0	-0.12	-0.29	-0.07	-0.08	-0.22	-0.14	-0.14
Tc00.1047053508205.48	3' UTR	2	S	73860:74532	72	1	-0.15	-0.32	-0.26	-0.28	-0.13	-0.09	-0.03	-0.15	0.09	-0.12	-0.05	-0.03	-0.38	-0.08	0.12	-0.08
Tc00.1047053510353.10	major vault protein putative [5902.t00001]	2	S	74533:77049	83.9	30	-0.16	-0.2	-0.14	-0.17	-0.13	-0.11	-0.06	-0.02	0.08	-0.09	-0.24	0	-0.06	-0.11	-0.06	-0.12
Tc00.1047053510353.10	3' UTR	2	S	77050:77865	102.12	8	-0.25	-0.35	-0.3	-0.32	-0.26	0	0.11	-0.23	0.27	-0.25	-0.32	0.17	-0.23	0.03	0.16	-0.25
Tc00.1047053510353.20	hypothetical protein conserved [5902.t00002]	2	S	77866:80406	79.4	32	-0.17	-0.23	-0.19	-0.2	-0.17	-0.22	-0.11	-0.09	0.05	-0.12	-0.29	-0.06	-0.1	-0.19	-0.1	-0.17
Tc00.1047053510353.20	3' UTR	2	S	80407:81348	117.87	8	-0.06	-0.06	0	-0.06	0	-0.1	-0.01	0	0.09	-0.05	-0.21	0.01	0.02	-0.05	0.05	-0.06
Tc00.1047053510353.30	paraflagellar rod component Par4 putative [5902.t00003]	2	S	81349:83091	83	21	-0.16	-0.17	-0.08	-0.2	-0.13	-0.16	-0.04	-0.03	-0.01	-0.11	-0.26	-0.03	-0.01	-0.15	-0.04	-0.13
Tc00.1047053510353.30	3' UTR	2	S	83092:83661	94	5	-0.17	-0.11	-0.1	-0.19	-0.07	-0.11	0.04	-0.09	0.07	-0.14	-0.22	-0.06	-0.03	0.01	0.08	-0.13
Tc00.1047053419417.4	ADP-ribosylation factor putative [1265.t00003]	2	S	83662:84153	82	6	-0.17	-0.2	-0.11	-0.21	-0.09	-0.13	0.01	-0.04	0.1	-0.16	-0.2	0.05	-0.05	-0.04	0.02	-0.14
Tc00.1047053419417.4	3' UTR	2	S	84154:84414	131	2	-0.44	-0.49	-0.28	-0.38	-0.46	-0.09	-0.05	-0.26	0.13	-0.35	-0.17	-0.06	-0.32	-0.31	0.2	-0.44
Tc00.1047053419417.10	hypothetical protein conserved [1265.t00001]	2	S	84415:84834	84	5	-0.07	-0.18	-0.04	-0.07	-0.14	-0.28	-0.13	0	0.03	-0.03	-0.18	-0.01	-0.02	-0.27	0	-0.05
Tc00.1047053419417.10	3' UTR	2	S	84835:85192	179.5	2	-0.3	-0.23	-0.15	-0.31	-0.24	-0.29	-0.21	-0.13	0.13	-0.24	-0.39	-0.15	-0.19	-0.08	0.1	-0.25
Tc00.1047053419417.19	hypothetical protein conserved [1265.t00002]	2	S	85193:86695	79.1	19	-0.21	-0.18	-0.11	-0.23	-0.11	-0.19	-0.11	-0.05	0.08	-0.14	-0.22	-0.13	-0.06	-0.16	0.08	-0.16
Tc00.1047053506717.4	hypothetical protein conserved [7065.t00025]	2	S	86798:88012	81	15	-0.25	-0.25	-0.21	-0.26	-0.22	-0.25	-0.07	-0.15	0.11	-0.19	-0.34	-0.08	-0.14	-0.22	0.1	-0.22
Tc00.1047053506717.4	3' UTR	2	S	88013:88689	113	6	-0.18	-0.2	-0.14	-0.22	-0.15	-0.17	-0.14	-0.09	0.19	-0.2	-0.29	-0.02	-0.11	-0.04	0.07	-0.19
Tc00.1047053506717.10	elongation of very long chain fatty acids protein putative [7065.t00001]	2	S	88690:90159	113.07	13	-0.17	-0.2	-0.12	-0.21	-0.16	-0.1	-0.07	-0.1	0.14	-0.11	-0.28	0.02	-0.06	-0.14	0.05	-0.19
Tc00.1047053506717.10	3' UTR	2	S	90160:91745	529	3	-0.1	-0.2	-0.09	-0.13	-0.1	0.32	0.06	-0.17	0.18	0.27	-0.14	0.12	-0.1	0.24	0.16	-0.02
Tc00.1047053506717.20	receptor-type adenylate cyclase putative [7065.t00002]	2	S	91746:95588	384.3	10	0	-0.1	0	-0.1	-0.02	0.18	0.01	-0.45	0.32	0.34	-0.14	0.01	-0.06	0.14	0.21	0.02
Tc00.1047053506717.20	3' UTR	2	S	95589:98008	807	3	-0.24	-0.38	-0.22	-0.79	-0.15	0.21	0.09	-1.41	0.62	-0.27	-0.53	0.04	-0.19	0.08	0.43	-0.48
Tc00.1047053506717.25	trans-sialidase (pseudogene) putative [7065.t00027]|PARTIAL (2478)|SigPep|TRUNCATED PRODUCT	2	S	98009:100486	95.3	26	-1.34	-1.54	-1.35	-1.96	-1.6	-0.12	0.06	-1.86	0.64	-1.41	-1.45	0.12	-1.93	-0.19	0.52	-1.71
Tc00.1047053506717.25	3' UTR	2	S	100487:101846	170.12	8	-1.25	-1.42	-1.26	-1.85	-1.49	0.02	0.08	-1.96	0.61	-1.36	-0.95	0.11	-1.81	0	0.54	-1.65
Tc00.1047053506717.30	dispersed gene family protein 1 (DGF-1 pseudogene) putative [7065.t00003]|TRUNCATED PRODUCT	2	S	101847:106904	1686	3	-0.54	-0.73	-0.55	-0.54	-0.78	0.12	-0.2	-0.79	0.34	-0.64	0.11	0	-0.8	-0.01	0.21	-0.39
Tc00.1047053506717.60	retrotransposon hot spot protein (RHS pseudogene) putative [7065.t00006]|TRUNCATED PRODUCT	2	S	109194:112160	1483.5	2	-0.61	-0.67	-0.47	-0.44	-0.71	0.23	0.12	-0.81	0.56	-0.71	0	0.01	-0.63	0.13	0.58	-0.22
Tc00.1047053506717.80	trans-sialidase putative [7065.t00008]|FULL LENGTH (3168)|SigPep GPIanchor	2	S	113450:116617	633.6	5	-0.55	-0.77	-0.53	-0.36	-0.78	0.29	0.17	-0.82	0.57	-0.69	-0.07	0.14	-0.72	0.14	0.43	-0.22
Tc00.1047053506717.80	3' UTR	2	S	116618:119064	2448	1	-1.07	-1.24	-1.06	-0.72	-1.33	0.3	0.21	-1.43	0.72	-1.1	-0.58	0.28	-1.12	0.09	0.44	-0.35
Tc00.1047053506717.100	mucin-associated surface protein (MASP pseudogene) putative [7065.t00010]|TRUNCATED PRODUCT	2	S	119065:120630	223.71	7	-0.72	-0.92	-0.63	-0.43	-0.94	0.22	0.18	-1.11	0.56	-0.78	-0.2	0.12	-0.86	0.25	0.74	-0.29
Tc00.1047053506717.100	3' UTR	2	S	120631:121923	258.8	5	-1.13	-1.31	-1.12	-1.17	-1.36	0.28	0.06	-1.85	0.77	-1.24	-0.69	0.24	-1.59	0.25	0.58	-0.53
Tc00.1047053506717.1000130	trans-sialidase (pseudogene) putative [7065.t00013]|PARTIAL (2305)|SigPep 1 VTVxNVxLYNR|TRUNCATED PRODUCT	2	S	121924:124228	768.33	3	-0.45	-0.5	-0.35	-0.54	-0.63	0.18	0.27	-0.86	0.59	-0.56	0.12	0.17	-0.71	0.06	0.53	-0.53
Tc00.1047053506717.140	retrotransposon hot spot protein (RHS pseudogene) putative [7065.t00014]|TRUNCATED PRODUCT	2	S	128263:130785	1261.5	2	-0.34	-0.46	-0.24	-0.29	-0.43	0.13	-0.02	-0.58	0.32	-0.26	0.25	-0.03	-0.53	0.07	0.2	-0.25
Tc00.1047053506717.140	3' UTR	2	S	130786:144317	398.02	34	-1.11	-1.32	-1.14	-1.77	-1.4	-0.29	-0.05	-1.91	0.65	-1.17	-1.1	0.1	-1.67	-0.32	0.22	-1.48
Tc00.1047053506717.200	3' UTR	2	S	145053:146095	261	4	-1.27	-1.45	-1.21	-1.85	-1.44	0.07	0.03	-1.88	0.66	-1.42	-1.11	0.02	-1.6	-0.24	0.53	-1.54
Tc00.1047053506717.219	GMP synthase (pseudogene) putative [7065.t00026]|TRUNCATED PRODUCT	2	S	146096:148053	178	11	-1.25	-1.42	-1.23	-1.83	-1.45	0.26	0.13	-1.92	0.74	-1.36	-1.06	-0.02	-1.68	-0.01	0.45	-1.54
Tc00.1047053506717.219	3' UTR	2	S	148054:148568	516	1	-1.36	-1.37	-1.28	-1.96	-1.53	-0.19	0.12	-2.42	0.73	-1.49	-1.34	0.07	-1.74	-0.17	0.51	-2.3
Tc00.1047053509987.10	5' UTR	2	P	1.19375	553.33	3	-0.12	-0.23	-0.1	-0.1	-0.18	0.21	-0.1	-0.2	-0.27	-0.19	0.56	0.13	-0.14	0.26	-0.68	-0.24
Tc00.1047053509987.10	hypothetical protein conserved [8265.t00001]	2	P	1660:2826	77.8	15	-0.17	-0.18	-0.1	-0.15	-0.14	-0.08	-0.25	-0.03	-0.27	-0.06	-0.03	0	-0.14	-0.09	-0.41	-0.13
Tc00.1047053509985.78	hypothetical protein conserved [8264.t00008]	2	P	3187:4139	73.3	13	-0.24	-0.18	-0.17	-0.24	-0.2	-0.04	-0.14	-0.06	-0.23	-0.13	-0.03	0.03	-0.12	0	-0.18	-0.23
Tc00.1047053509985.78	3' UTR	2	P	4140:4540	100.5	4	-0.23	-0.26	-0.15	-0.31	-0.25	0.01	-0.08	-0.08	-0.24	-0.18	-0.08	0.12	-0.15	-0.03	-0.15	-0.27
Tc00.1047053509985.69	hypothetical protein conserved [8264.t00007]	2	P	4541:4855	78.75	4	-0.17	-0.06	0.06	-0.19	-0.06	-0.05	-0.13	0.03	-0.22	-0.07	-0.05	-0.06	0	-0.09	-0.09	-0.14
Tc00.1047053509985.69	3' UTR	2	P	4856:5093	79.66	3	-0.16	-0.09	-0.03	-0.15	-0.11	-0.1	-0.03	0.08	-0.15	-0.05	-0.02	0.05	0.04	-0.08	-0.13	-0.08
Tc00.1047053509985.60	hypothetical protein conserved [8264.t00006]	2	P	5094:7280	81	27	-0.16	-0.13	-0.15	-0.13	-0.1	-0.1	-0.3	0	-0.21	-0.05	0.05	-0.05	-0.07	-0.14	-0.24	-0.15
Tc00.1047053509985.60	3' UTR	2	P	7281:7459	90	2	-0.07	-0.17	-0.06	-0.12	0.1	-0.07	-0.32	-0.06	-0.42	-0.03	0.14	-0.14	-0.12	-0.09	-0.5	-0.11
Tc00.1047053509985.50	hypothetical protein conserved [8264.t00005]	2	P	7460:9304	87.85	21	-0.14	-0.16	-0.13	-0.09	-0.13	0.02	-0.17	0.02	-0.2	-0.03	0.04	0.06	-0.08	-0.01	-0.31	-0.12
Tc00.1047053509985.50	3' UTR	2	P	9305:9520	72.33	3	-0.28	-0.13	-0.2	-0.03	-0.05	0.12	-0.15	-0.04	-0.28	-0.14	0.01	-0.05	-0.09	-0.04	-0.44	-0.25
Tc00.1047053509985.40	hypothetical protein conserved [8264.t00004]	2	P	9521:11104	93.17	17	-0.08	-0.05	-0.03	-0.05	-0.05	-0.05	-0.21	0.06	-0.21	0.02	0.06	0	0.01	-0.06	-0.3	-0.05
Tc00.1047053509985.40	3' UTR	2	P	11105:11564	115.25	4	0.14	0.11	0.08	0	0.11	0	-0.21	0.13	-0.38	0.13	0.01	-0.04	0.15	0.07	-0.33	0.03
Tc00.1047053509985.30	hypothetical protein conserved [8264.t00003]	2	P	11565:12260	87	8	0.13	0.07	0.06	0	0.1	-0.02	-0.25	0.13	-0.25	0.13	0.03	-0.05	0.1	-0.12	-0.25	0.1
Tc00.1047053509985.30	3' UTR	2	P	12261:12698	146.33	3	-0.06	0	0	-0.21	0	0.07	0.04	-0.03	-0.26	-0.1	0.1	0.14	0.11	0.11	-0.48	-0.12
Tc00.1047053509985.20	hypothetical protein conserved [8264.t00002]	2	P	12699:14036	95.57	14	-0.01	-0.02	-0.07	-0.14	-0.01	-0.05	-0.22	0.05	-0.15	-0.06	0.04	0.09	0	0	-0.25	-0.04
Tc00.1047053509985.20	3' UTR	2	P	14037:14609	143.5	4	-0.05	0.13	0.11	0.01	0.13	0.04	-0.07	0.15	-0.16	-0.1	0.08	-0.09	0.21	-0.03	-0.07	-0.13
Tc00.1047053509985.10	hypothetical protein conserved (pseudogene) [8264.t00001]|TRUNCATED PRODUCT	2	P	14610:16868	86.88	26	-0.03	-0.06	-0.03	-0.12	-0.01	-0.07	-0.17	0.02	-0.23	-0.02	0.02	0	0.02	-0.07	-0.27	-0.07
Tc00.1047053507943.99	hypothetical protein conserved [7537.t00010]	2	P	17482:17967	69.42	7	0.05	0	-0.02	-0.03	0	0	-0.16	0.03	-0.2	0.12	0.03	0.04	0.05	0.03	-0.25	0.05
Tc00.1047053507943.99	3' UTR	2	P	17968:18104	138	1	-0.28	-0.2	-0.24	-0.49	-0.3	-0.12	-0.19	-0.17	-0.46	-0.14	-0.04	-0.22	-0.28	0.04	-0.35	-0.31
Tc00.1047053507943.80	hypothetical protein conserved (pseudogene) [7537.t00008]|TRUNCATED PRODUCT	2	P	18105:21353	79.24	41	0.04	0	0.02	-0.02	0	-0.02	-0.19	0.09	-0.25	0.13	0.03	-0.02	0.07	-0.09	-0.27	0.06
Tc00.1047053507943.80	3' UTR	2	P	21354:21856	126	4	-0.28	-0.29	-0.27	-0.34	-0.24	0	-0.03	-0.18	-0.25	-0.22	0.18	0.07	-0.27	0.04	-0.06	-0.22
Tc00.1047053507943.70	hypothetical protein conserved [7537.t00007]	2	P	21857:23074	87	14	-0.07	-0.1	-0.07	-0.14	-0.07	0	-0.16	0	-0.24	0.03	0.01	-0.03	-0.03	0.01	-0.27	-0.04
Tc00.1047053507943.70	3' UTR	2	P	23075:23581	169.33	3	0	0	-0.04	-0.05	-0.08	0.09	-0.01	-0.04	-0.49	0.05	0.35	-0.13	0.05	0.12	-0.42	-0.04
Tc00.1047053507943.60	hypothetical protein conserved [7537.t00006]	2	P	23582:24790	86.35	14	0.02	0	-0.02	-0.08	0	-0.15	-0.33	0.03	-0.29	0.11	0.03	-0.04	0.08	-0.01	-0.27	0
Tc00.1047053507943.60	3' UTR	2	P	24791:25058	67.25	4	-0.07	0.04	0.01	-0.03	0.05	0.01	-0.15	0.06	-0.53	0.09	0.2	-0.02	0.1	0.11	-0.46	0.03
Tc00.1047053507943.50	hypothetical protein conserved [7537.t00005]	2	P	25059:26288	87.85	14	0.01	0	-0.03	-0.09	0.03	-0.05	-0.27	0.06	-0.24	0.14	0.06	-0.03	0.03	-0.03	-0.18	0.03
Tc00.1047053507943.40	histone H4 putative [7537.t00004]	2	P	26626:26928	303	1	-0.21	0.18	-0.01	-0.74	0.2	-0.17	-0.17	0.18	-0.21	-0.08	0.39	-0.13	0.23	-0.26	0.03	0.04
Tc00.1047053507943.30	histone H4 putative [7537.t00003]	2	P	27260:27562	151.5	2	-0.35	-0.04	-0.08	-0.88	-0.02	-0.03	-0.35	-0.12	-0.34	-0.23	0.24	-0.09	0.08	-0.43	0	-0.24
Tc00.1047053507943.10	histone H4 putative [7537.t00001]	2	P	28538:28840	151.5	2	-0.31	0.06	-0.08	-0.95	0.05	-0.23	-0.29	-0.06	-0.25	-0.33	0.13	-0.23	0.05	-0.42	0.1	-0.1
Tc00.1047053507601.150	3' UTR	2	P	35688:36416	365	2	-0.15	-0.06	-0.11	-0.24	-0.03	0.03	-0.06	-0.05	-0.46	-0.1	0.14	-0.08	-0.12	0.17	-0.53	-0.1
Tc00.1047053507601.140	ATP-dependent RNA helicase putative [7399.t00014]	2	P	36417:38963	82.16	31	0	-0.05	-0.05	-0.11	-0.03	-0.1	-0.28	0.01	-0.23	0.03	0	-0.07	0	-0.11	-0.31	0
Tc00.1047053507601.140	3' UTR	2	P	38964:39480	129.5	4	0.04	0.02	0.04	0.07	0.04	0.01	-0.06	0.23	-0.17	0.05	0.18	0.1	0.1	0.06	-0.27	0.1
Tc00.1047053507601.130	hypothetical protein conserved [7399.t00013]	2	P	39481:40683	80.2	15	0	-0.02	-0.02	-0.02	-0.01	-0.13	-0.18	0.14	-0.28	0.03	0.07	-0.08	0.03	-0.07	-0.38	0.01
Tc00.1047053507601.130	3' UTR	2	P	40684:40916	78	3	-0.03	0	-0.06	-0.11	-0.06	0.01	-0.09	0.03	-0.33	-0.03	0.03	-0.06	0	0.02	-0.29	-0.03
Tc00.1047053507601.120	hypothetical protein conserved [7399.t00012]	2	P	40917:42056	87.69	13	-0.07	-0.08	-0.1	-0.09	-0.08	0	-0.18	0.08	-0.35	-0.05	0.03	-0.08	0	-0.02	-0.46	-0.04
Tc00.1047053507601.120	3' UTR	2	P	42057:42497	110.5	4	0.07	0.11	0.09	0.09	0.13	0.19	-0.12	0.13	-0.48	0.1	0.25	0	0.11	0.16	-0.54	0.12
Tc00.1047053507601.110	prolyl oligopeptidase (pseudogene) putative [7399.t00011]|TRUNCATED PRODUCT	2	P	42498:44867	79	30	0.19	0.2	0.18	0.19	0.21	0.2	-0.21	0.29	-0.67	0.23	0.33	-0.03	0.41	0.18	-1.77	0.22
Tc00.1047053507601.110	3' UTR	2	P	44868:46793	120.43	16	0.08	0.09	0.1	0.11	0.14	0.08	-0.15	0.19	-0.41	0.13	0.23	-0.08	0.28	0.08	-0.6	0.13
Tc00.1047053507601.90	hypothetical protein conserved [7399.t00009]	2	P	46794:49121	77.59	30	0	-0.06	-0.04	-0.1	-0.05	-0.03	-0.14	0.11	-0.24	0	0.06	-0.04	0	-0.05	-0.21	0
Tc00.1047053507601.90	3' UTR	2	P	49122:49615	99	5	-0.01	-0.04	-0.01	-0.12	-0.03	0	-0.1	0.12	-0.36	-0.01	0.06	-0.05	-0.06	0.01	-0.25	-0.04
Tc00.1047053507601.80	hypothetical protein conserved [7399.t00008]	2	P	49616:50479	96	9	-0.04	-0.07	-0.09	-0.08	0.01	-0.02	-0.15	0.05	-0.24	-0.03	0.07	0.02	-0.08	0.03	-0.21	-0.03
Tc00.1047053507601.80	3' UTR	2	P	50480:51006	132	4	-0.09	-0.07	-0.11	-0.25	-0.03	0.03	-0.08	0	-0.36	-0.09	0.17	0	-0.05	-0.01	-0.3	-0.07
Tc00.1047053507601.70	dihydrolipoamide branched chain transacylase putative [7399.t00007]	2	P	51007:52317	77.11	17	-0.01	-0.05	-0.05	-0.06	0	-0.07	-0.14	0.1	-0.25	0.04	0.09	-0.03	0	-0.02	-0.23	0
Tc00.1047053507601.70	3' UTR	2	P	52318:52816	125	4	0.07	0.02	0.14	-0.01	0.07	0	-0.06	0.14	-0.34	0.07	0.25	-0.15	0.14	0.07	-0.28	0.07
Tc00.1047053507601.60	hypothetical protein conserved [7399.t00006]	2	P	52817:54607	81.4	22	0.01	-0.03	-0.03	-0.09	0	-0.05	-0.18	0.11	-0.28	0.06	0.09	-0.06	0	-0.07	-0.24	0.04
Tc00.1047053507601.60	3' UTR	2	P	54608:54954	116	3	0.07	0.04	0.07	0	0	0	-0.15	0.14	-0.17	0.11	0.25	-0.09	0.09	0	-0.22	0.05
Tc00.1047053507601.50	hypothetical protein [7399.t00005]	2	P	54955:56406	85.41	17	0.04	0.02	0.03	-0.03	0.03	-0.11	-0.24	0.13	-0.23	0.08	0.08	-0.09	0.06	-0.12	-0.21	0.05
Tc00.1047053507601.50	3' UTR	2	P	56407:57034	125.8	5	0.15	0.16	0.16	0	0.15	0.15	-0.01	0.21	-0.29	0.12	0.12	-0.05	0.18	0.13	-0.28	0.15
Tc00.1047053507601.40	hypothetical protein conserved [7399.t00004]	2	P	57035:57559	105	5	-0.12	-0.13	-0.15	-0.22	-0.1	-0.05	-0.12	0	-0.27	-0.05	0.06	0.01	-0.09	-0.07	-0.25	-0.13
Tc00.1047053507601.40	3' UTR	2	P	57560:57930	93	4	-0.07	-0.09	-0.09	-0.15	-0.02	-0.11	-0.15	0.06	-0.25	-0.08	0.07	-0.08	-0.04	0	-0.2	-0.13
Tc00.1047053507601.30	hypothetical protein conserved [7399.t00003]	2	P	57931:58893	80.25	12	-0.06	-0.06	-0.07	-0.09	-0.14	-0.12	-0.14	0.08	-0.28	-0.02	-0.02	-0.06	-0.04	-0.13	-0.24	-0.03
Tc00.1047053507601.30	3' UTR	2	P	58894:59088	196	1	0.05	-0.03	0.02	-0.04	-0.6	-0.01	0.06	0.17	-0.22	0	0.03	0.13	0	0.12	-0.14	0.07
Tc00.1047053507601.20	hypothetical protein conserved [7399.t00002]	2	P	59089:59460	74.4	5	0.05	0	0.04	0.01	-0.3	-0.01	-0.06	0.18	-0.19	0.06	-0.03	-0.03	0.08	0	-0.11	0.07
Tc00.1047053507601.20	3' UTR	2	P	59461:60456	166.16	6	0.03	0.06	0.05	0.04	0.01	0.04	-0.09	0.16	-0.31	0.02	0.12	0.08	0.11	0.04	-0.36	0
Tc00.1047053507601.10	phosphoprotein phosphatase putative [7399.t00001]	2	P	60457:62370	79.75	24	-0.07	-0.05	-0.03	-0.08	-0.08	-0.12	-0.2	0.1	-0.27	0	0.02	0	0.02	-0.1	-0.22	-0.03
Tc00.1047053507601.10	3' UTR	2	P	62371:63447	56.42	7	0.08	0	0	0.07	0.05	0	-0.24	0.17	-0.25	0.12	0.27	-0.1	0	0.01	-0.16	0.04
Tc00.1047053506123.70	hypothetical protein conserved [6822.t00007]	2	P	63448:63906	91.8	5	0.17	0.09	0.05	0.1	0.07	-0.07	-0.22	0.25	-0.21	0.17	0.22	-0.07	0.16	-0.07	-0.18	0.15
Tc00.1047053506123.70	3' UTR	2	P	63907:64320	207.5	2	0.05	0.03	0.08	-0.1	0.02	-0.07	0	0.13	-0.22	0.09	0.08	0.06	0.04	0.04	-0.01	0.11
Tc00.1047053506123.60	hypothetical protein conserved [6822.t00006]	2	P	64321:65691	76.16	18	-0.01	-0.06	-0.04	-0.04	-0.04	-0.05	-0.09	0.12	-0.22	0.03	0.06	0.03	0.01	-0.05	-0.2	0.01
Tc00.1047053506123.60	3' UTR	2	P	65692:65881	95.5	2	-0.21	-0.27	-0.1	-0.35	-0.25	0.01	-0.01	-0.16	-0.25	-0.19	0.18	-0.08	-0.31	0.15	-0.3	-0.24
Tc00.1047053506123.50	hypothetical protein conserved [6822.t00005]	2	P	65882:66556	96.42	7	-0.03	-0.05	-0.06	-0.1	-0.14	-0.02	-0.11	0.09	-0.19	0.01	0.1	0.12	-0.02	0	-0.09	-0.03
Tc00.1047053506123.50	3' UTR	2	P	66557:67093	134.5	4	0.01	0.01	0.05	0	-0.02	-0.05	-0.16	0.09	-0.25	0	0.18	0	0.07	-0.02	-0.11	0.02
Tc00.1047053506123.40	nucleolar RNA helicase II putative [6822.t00004]	2	P	67094:68995	90.57	21	0.01	-0.01	-0.04	0	-0.05	-0.09	-0.17	0.16	-0.21	0.05	0.09	0.02	0.06	-0.08	-0.22	0.02
Tc00.1047053506123.40	3' UTR	2	P	68996:70250	179.42	7	-0.03	-0.01	0	-0.02	-0.02	-0.01	-0.05	-0.07	-0.23	0	0.24	-0.09	0	0.11	-0.2	-0.01
Tc00.1047053506123.30	protein kinase putative [6822.t00003]	2	P	70251:71669	78.83	18	-0.03	-0.08	-0.08	-0.08	-0.05	-0.09	-0.12	0.04	-0.28	-0.02	0.1	0.02	-0.02	-0.07	-0.23	-0.04
Tc00.1047053506123.30	3' UTR	2	P	71670:71989	160.5	2	0.06	0.15	0.13	-0.02	-0.09	-0.12	-0.18	0.22	-0.16	0.04	0.21	-0.03	0.11	0.09	-0.16	-0.01
Tc00.1047053506123.24	dynein light chain putative [6822.t00008]	2	P	71990:72262	68.25	4	-0.1	-0.09	-0.07	-0.14	-0.12	-0.07	-0.08	0.04	-0.28	-0.08	-0.02	0	0	-0.04	-0.23	-0.11
Tc00.1047053506123.24	3' UTR	2	P	72263:73507	178	7	0.03	0	0.02	-0.03	-0.03	0.06	0.02	0.1	-0.21	0.02	0.1	0.08	0	0.03	-0.11	0.02
Tc00.1047053506123.20	hypothetical protein conserved [6822.t00002]	2	P	73508:74023	73.71	7	0	0.02	0.02	-0.01	-0.06	-0.15	-0.26	0.12	-0.28	0	0.07	-0.04	0.1	-0.1	-0.22	0.01
Tc00.1047053506123.20	3' UTR	2	P	74024:74532	170	3	0.15	0.12	0.07	0.11	0.19	-0.03	-0.07	0.17	-0.26	0.24	0.05	-0.1	0.14	0.03	-0.09	0.16
Tc00.1047053506123.10	major vault protein putative [6822.t00001]	2	P	74533:75177	80.62	8	0	0	0	-0.04	-0.03	-0.08	-0.19	0.05	-0.3	0.08	0.08	-0.06	0.06	-0.03	-0.2	0.05
Tc00.1047053509541.19	major vault protein putative [5735.t00003]	2	P	75279:77109	83.22	22	-0.03	-0.07	-0.03	-0.06	-0.07	-0.04	-0.04	0.06	-0.23	0.01	0.04	0	0.02	0	-0.22	0
Tc00.1047053509541.19	3' UTR	2	P	77110:77885	129.5	6	0.02	0	0.01	-0.11	-0.04	0.11	0.12	0.08	-0.26	-0.01	0.17	0.04	0.03	0.11	-0.22	0
Tc00.1047053509541.10	hypothetical protein conserved [5735.t00001]	2	P	77886:80426	81.96	31	-0.04	-0.05	-0.03	-0.08	-0.06	-0.14	-0.12	0.02	-0.27	-0.02	0.02	-0.07	0.02	-0.07	-0.23	-0.03
Tc00.1047053509541.10	3' UTR	2	P	80427:81350	132.14	7	-0.01	0.06	0.08	-0.02	0.03	0.01	0	0.05	-0.32	0	0.15	-0.13	0.12	-0.01	-0.22	0.01
Tc00.1047053509541.4	paraflagellar rod component Par4 putative [5735.t00002]	2	P	81351:81713	90.75	4	-0.01	-0.02	0	-0.07	-0.08	-0.03	-0.15	0.06	-0.34	-0.02	-0.02	-0.15	0.02	-0.25	-0.25	0.02
Tc00.1047053509539.67	paraflagellar rod component par4 putative [8128.t00008]	2	P	82449:82619	85.5	2	-0.03	0	0.17	-0.17	0.06	-0.25	0.03	0.02	-0.13	-0.01	-0.01	-0.08	0.14	-0.25	-0.12	0
Tc00.1047053509539.67	3' UTR	2	P	82620:82861	60.75	4	-0.02	0.12	0.1	-0.03	0.04	-0.03	0.08	0.07	-0.26	0.04	0.19	0	0.17	0.03	-0.18	0
Tc00.1047053509539.59	hypothetical protein conserved [8128.t00007]	2	P	82862:83278	83.4	5	-0.06	0.05	0.02	-0.06	-0.06	-0.04	-0.13	0.1	-0.25	0.01	0.12	-0.06	0.08	-0.04	-0.21	-0.01
Tc00.1047053509539.59	3' UTR	2	P	83279:83661	192	2	-0.03	-0.03	0.05	-0.08	0.02	-0.15	-0.13	0.02	-0.17	-0.06	0.13	-0.02	0.1	-0.04	-0.12	-0.07
Tc00.1047053509539.50	small GTP-binding protein putative [8128.t00005]	2	P	83662:84246	73.12	8	-0.05	0	0.01	-0.12	-0.06	-0.19	0	0.05	-0.23	-0.04	0.03	-0.15	0.1	-0.11	-0.09	-0.05
Tc00.1047053509539.50	3' UTR	2	P	84247:84511	133	2	-0.13	-0.08	-0.06	-0.23	-0.26	-0.01	0	-0.11	-0.19	-0.11	0.1	0.17	-0.03	0.03	-0.02	-0.08
Tc00.1047053509539.44	hypothetical protein conserved [8128.t00006]	2	P	84512:84931	84	5	-0.09	-0.07	-0.01	-0.06	-0.1	-0.12	-0.24	0.03	-0.34	0.01	0.07	-0.19	0.01	-0.11	-0.23	-0.04
Tc00.1047053509539.44	3' UTR	2	P	84932:85248	159	2	0.02	0.07	0.08	-0.07	-0.02	0.02	-0.16	0.03	-0.27	0.03	0.19	-0.16	0.03	-0.03	-0.2	0
Tc00.1047053509539.40	hypothetical protein conserved [8128.t00004]	2	P	85249:88029	81.79	34	-0.05	0	0	-0.11	-0.03	-0.17	-0.1	0.03	-0.29	-0.01	0.01	-0.17	0.06	-0.11	-0.12	-0.04
Tc00.1047053509539.40	3' UTR	2	P	88030:88670	128.4	5	0.03	0.09	0.06	-0.05	0.03	-0.05	-0.16	0.13	-0.28	0.05	0.16	-0.05	0.16	-0.01	-0.21	0
Tc00.1047053509539.30	elongation of very long chain fatty acids protein putative [8128.t00003]	2	P	88671:89432	95.25	8	0.02	0.02	0.09	-0.01	0.02	-0.08	-0.11	0.12	-0.29	0.02	0.07	-0.03	0.14	-0.09	-0.16	0.03
Tc00.1047053509539.30	3' UTR	2	P	89433:91324	378.6	5	0.08	-0.02	0.04	0	0	0.2	0.01	-0.05	-0.41	0.3	0.18	-0.13	0.04	0.25	-0.25	0.08
Tc00.1047053509539.20	receptor-type adenylate cyclase putative [8128.t00002]	2	P	91325:95167	427	9	0.11	0.05	0.06	-0.02	0.03	0.24	-0.07	-0.02	-0.28	0.71	0.16	-0.15	0.07	0.25	-0.14	0.15
Tc00.1047053509539.20	3' UTR	2	P	95168:97368	734	3	0.26	0.11	0.24	0.05	0.12	0.27	-0.01	0.1	-0.56	0.81	0.33	0.03	0.22	0.4	-0.41	0.27
Tc00.1047053509539.10	trans-sialidase (pseudogene) putative [8128.t00001]|PARTIAL (2178)|SigPep|TRUNCATED PRODUCT	2	P	97369:99546	435.6	5	-0.07	-0.13	0.09	0.03	-0.02	0.36	0.06	-0.26	0.03	0.17	0.56	0.03	-0.16	0.2	-0.03	0.16
Tc00.1047053504639.50	retrotransposon hot spot protein (RHS pseudogene) putative [6350.t00005]|TRUNCATED PRODUCT	2	P	104554:107280	545.4	5	-0.4	-0.46	-0.21	-0.35	-0.34	0.22	0.03	-0.45	-0.22	-0.4	0.13	0.03	-0.49	0.1	-0.18	-0.29
Tc00.1047053504639.50	3' UTR	2	P	107281:107575	296	1	-0.42	-0.31	-0.31	-0.2	-0.32	0.15	0.02	-0.32	-0.83	-0.46	0	-0.35	-0.39	0.02	-0.61	-0.38
Tc00.1047053433673.20001	unannotated trans-sialidase putative|PARTIAL (1374)|SigPep 1 SxDxGxTW	3	S	101:1474	458	3	-0.01	-0.44	-0.32	-0.1	-0.24	0.02	-0.43	0.09	0.15	-0.41	-0.34	-0.5	-0.92	-0.05	0.13	-0.44
Tc00.1047053433673.20001	3' UTR	3	S	1475:6151	227.09	11	-0.33	-0.54	-0.44	-0.11	-0.19	-0.03	0.04	-0.24	-0.07	-0.24	-0.2	-0.24	-0.29	-0.23	-0.01	-0.2
Tc00.1047053511055.10	retrotransposon hot spot protein (RHS pseudogene) putative [8583.t00001]|TRUNCATED PRODUCT	3	S	6152:9121	1485	2	-0.54	-0.71	-0.55	-0.27	-0.43	-0.14	-0.3	-0.25	0.05	-0.46	-0.47	-0.37	-0.78	-0.25	0.04	-0.51
Tc00.1047053511055.20	retrotransposon hot spot (RHS) protein putative [8583.t00002]	3	S	9965:12865	1450.5	2	-0.15	-0.67	-0.39	-0.47	-0.28	0	-0.42	-0.05	-0.09	-0.42	-0.75	-0.55	-0.92	0.02	-0.08	-0.37
Tc00.1047053511055.40	glycine dehydrogenase [decarboxylating] (pseudogene) putative [8583.t00004]|TRUNCATED PRODUCT	3	S	14352:17267	1458	2	-0.08	-0.76	-0.2	-0.32	-0.19	0.24	-0.51	-0.03	0.02	-0.39	-0.52	-0.77	-0.82	0.04	0.13	-0.34
Tc00.1047053511055.60	3' UTR	3	S	20894:21916	90.75	4	-0.39	-0.51	-0.41	-0.03	-0.16	-0.01	0.03	-0.27	-0.09	-0.38	-0.05	-0.22	-0.28	-0.16	-0.05	-0.29
Tc00.1047053506739.10	hypothetical protein conserved [7076.t00001]	3	S	21917:25177	75.83	43	-0.23	-0.43	-0.35	0.02	-0.08	-0.08	-0.06	-0.16	-0.11	-0.19	-0.21	-0.26	-0.17	-0.29	-0.14	-0.1
Tc00.1047053506739.10	3' UTR	3	S	25178:25654	119.5	4	-0.35	-0.54	-0.46	-0.15	-0.28	-0.23	-0.19	-0.37	-0.1	-0.4	-0.45	-0.37	-0.39	-0.42	-0.17	-0.3
Tc00.1047053506739.20	hypothetical protein conserved [7076.t00002]	3	S	25655:27589	96.75	20	-0.27	-0.46	-0.38	-0.12	-0.12	-0.16	-0.05	-0.2	-0.13	-0.22	-0.34	-0.29	-0.25	-0.36	-0.13	-0.25
Tc00.1047053506739.20	3' UTR	3	S	27590:27840	84	3	-0.6	-0.81	-0.73	-0.68	-0.5	-0.37	-0.27	-0.57	-0.28	-0.57	-0.53	-0.44	-0.68	-0.41	-0.1	-0.85
Tc00.1047053506739.30	hypothetical protein [7076.t00003]	3	S	27841:31113	86.13	38	-0.34	-0.51	-0.42	-0.1	-0.14	-0.08	-0.02	-0.28	-0.17	-0.25	-0.31	-0.27	-0.25	-0.33	-0.17	-0.3
Tc00.1047053506739.30	3' UTR	3	S	31114:31368	85.33	3	-0.4	-0.56	-0.5	-0.02	-0.24	-0.34	-0.21	-0.36	-0.25	-0.36	-0.43	-0.58	-0.36	-0.57	-0.09	-0.33
Tc00.1047053506739.40	hypothetical protein conserved [7076.t00004]	3	S	31369:32295	77.25	12	-0.23	-0.42	-0.35	0.08	-0.04	-0.16	-0.08	-0.18	-0.11	-0.15	-0.23	-0.32	-0.13	-0.33	-0.12	-0.06
Tc00.1047053506739.40	3' UTR	3	S	32296:33961	208.37	8	-0.18	-0.3	-0.22	0.18	0.02	-0.05	0.02	-0.16	-0.02	-0.17	-0.2	-0.21	-0.13	-0.16	0.07	-0.06
Tc00.1047053506739.50	heat shock protein HslVU ATPase subunit HslU putative [7076.t00005]	3	S	33962:35386	95	15	-0.2	-0.39	-0.26	0.14	-0.02	-0.02	0.05	-0.15	-0.06	-0.14	-0.2	-0.18	-0.08	-0.18	-0.06	-0.02
Tc00.1047053506739.50	3' UTR	3	S	35387:35879	123.5	4	-0.39	-0.54	-0.48	-0.04	-0.2	-0.16	-0.17	-0.34	-0.26	-0.32	-0.38	-0.24	-0.28	-0.37	-0.17	-0.27
Tc00.1047053506739.60	hypothetical protein conserved [7076.t00006]	3	S	35880:37532	87	19	-0.34	-0.54	-0.44	-0.08	-0.19	-0.11	-0.05	-0.28	-0.19	-0.26	-0.27	-0.3	-0.25	-0.25	-0.29	-0.22
Tc00.1047053506739.60	3' UTR	3	S	37533:37918	96.75	4	-0.51	-0.7	-0.62	-0.52	-0.37	-0.17	-0.01	-0.49	0.01	-0.51	-0.46	-0.29	-0.45	-0.33	-0.08	-0.48
Tc00.1047053506739.70	hypothetical protein conserved [7076.t00007]	3	S	37919:40183	80.89	28	-0.37	-0.53	-0.44	-0.25	-0.25	-0.19	-0.07	-0.3	-0.13	-0.3	-0.33	-0.3	-0.3	-0.35	-0.22	-0.27
Tc00.1047053506739.70	3' UTR	3	S	40184:41524	149.11	9	-0.31	-0.46	-0.38	-0.26	-0.2	-0.07	0.09	-0.27	-0.01	-0.26	-0.31	-0.25	-0.24	-0.3	0.05	-0.21
Tc00.1047053506739.80	mitochondrial carrier protein putative [7076.t00008]	3	S	41525:42502	88.9	11	-0.26	-0.43	-0.38	-0.18	-0.12	-0.11	0.03	-0.25	-0.2	-0.21	-0.27	-0.24	-0.13	-0.27	-0.17	-0.12
Tc00.1047053506739.80	3' UTR	3	S	42503:42890	129.66	3	-0.34	-0.5	-0.4	-0.23	-0.18	-0.17	-0.14	-0.32	-0.16	-0.32	-0.29	-0.32	-0.33	-0.33	-0.14	-0.25
Tc00.1047053506739.90	ATP-dependent RNA helicase putative [7076.t00009]	3	S	42891:45176	78.82	29	-0.33	-0.5	-0.42	-0.23	-0.22	-0.17	-0.07	-0.3	-0.12	-0.27	-0.35	-0.31	-0.25	-0.35	-0.07	-0.21
Tc00.1047053506739.90	3' UTR	3	S	45177:46293	139.75	8	-0.33	-0.47	-0.41	-0.22	-0.17	-0.27	-0.08	-0.31	-0.08	-0.32	-0.45	-0.4	-0.25	-0.42	0	-0.25
Tc00.1047053506739.99	hypothetical protein conserved [7076.t00021]	3	S	46294:46815	65.25	8	-0.4	-0.53	-0.48	-0.35	-0.27	-0.15	-0.04	-0.34	-0.12	-0.33	-0.22	-0.21	-0.29	-0.28	-0.16	-0.29
Tc00.1047053506739.99	3' UTR	3	S	46816:49562	211.38	13	-0.47	-0.58	-0.64	-0.38	-0.68	-0.32	-0.2	-0.44	-0.13	-0.77	-0.41	-0.48	-0.76	-0.46	0.02	-0.78
Tc00.1047053506739.110	hypothetical protein [7076.t00011]	3	S	49563:51362	105.88	17	-0.34	-0.46	-0.35	-0.22	-0.19	-0.2	-0.1	-0.25	-0.09	-0.32	-0.3	-0.31	-0.2	-0.35	-0.03	-0.32
Tc00.1047053506739.110	3' UTR	3	S	51363:52004	643	1	-0.31	-0.48	-0.35	-0.36	-0.3	-0.14	-0.11	-0.17	0.18	-0.34	-0.22	-0.41	-0.37	-0.34	0.21	-0.39
Tc00.1047053506739.120	hypothetical protein conserved [7076.t00012]	3	S	52005:52790	71.45	11	-0.39	-0.49	-0.37	-0.28	-0.15	-0.27	-0.11	-0.3	-0.08	-0.31	-0.38	-0.37	-0.26	-0.41	-0.03	-0.34
Tc00.1047053506739.120	3' UTR	3	S	52791:53132	114.33	3	-0.39	-0.42	-0.27	-0.18	-0.07	-0.27	-0.17	-0.27	-0.1	-0.22	-0.45	-0.37	-0.15	-0.4	0	-0.3
Tc00.1047053506739.130	protein phosphatase 1 catalitic subunit putative [7076.t00013]	3	S	53133:54335	75.18	16	-0.31	-0.46	-0.32	-0.25	-0.1	-0.12	0.05	-0.26	-0.09	-0.26	-0.25	-0.24	-0.2	-0.25	0	-0.25
Tc00.1047053506739.130	3' UTR	3	S	54336:54734	100	4	-0.11	-0.34	-0.21	-0.08	0.01	0	-0.04	-0.11	-0.18	-0.11	-0.17	-0.1	-0.09	-0.13	-0.01	-0.12
Tc00.1047053506739.140	hypothetical protein conserved [7076.t00014]	3	S	54735:56663	80.37	24	-0.26	-0.45	-0.3	-0.19	-0.08	-0.12	0	-0.23	-0.13	-0.23	-0.25	-0.25	-0.2	-0.26	-0.04	-0.22
Tc00.1047053506739.140	3' UTR	3	S	56664:58145	134.81	11	-0.48	-0.65	-0.57	-0.42	-0.4	-0.22	-0.11	-0.55	-0.11	-0.49	-0.39	-0.36	-0.5	-0.35	0.11	-0.49
Tc00.1047053506739.150	60S ribosomal protein L13a putative [7076.t00015]	3	S	58146:58814	95.57	7	-0.26	-0.35	-0.37	-0.11	-0.25	-0.21	-0.34	-0.31	-0.12	-0.27	-0.36	-0.44	-0.38	-0.34	0.06	-0.31
Tc00.1047053506739.150	3' UTR	3	S	58815:59235	84.4	5	-0.23	-0.41	-0.4	-0.16	-0.21	-0.19	-0.08	-0.33	-0.06	-0.22	-0.29	-0.34	-0.29	-0.32	0.01	-0.26
Tc00.1047053506739.160	hypothetical protein conserved [7076.t00016]	3	S	59236:59934	77.66	9	-0.32	-0.51	-0.48	-0.18	-0.27	-0.01	-0.01	-0.35	-0.06	-0.3	-0.17	-0.17	-0.32	-0.17	-0.08	-0.3
Tc00.1047053506739.160	3' UTR	3	S	59935:60514	116.2	5	-0.31	-0.49	-0.49	-0.22	-0.28	-0.01	0.03	-0.42	0	-0.29	-0.24	-0.12	-0.35	-0.15	0.05	-0.27
Tc00.1047053506739.170	hypothetical protein conserved [7076.t00017]	3	S	60515:60994	80	6	-0.31	-0.49	-0.47	-0.18	-0.19	-0.04	0.05	-0.39	-0.07	-0.3	-0.3	-0.14	-0.3	-0.23	0.01	-0.29
Tc00.1047053506739.170	3' UTR	3	S	60995:61183	95	2	-0.37	-0.58	-0.54	-0.28	-0.29	-0.05	0.13	-0.52	0.1	-0.39	-0.41	-0.32	-0.43	-0.08	0.26	-0.39
Tc00.1047053506739.180	hypothetical protein conserved [7076.t00018]	3	S	61184:62914	82.42	21	-0.27	-0.46	-0.43	-0.09	-0.2	-0.17	-0.16	-0.33	-0.18	-0.22	-0.31	-0.3	-0.3	-0.35	-0.09	-0.23
Tc00.1047053506739.180	3' UTR	3	S	62915:63949	172.66	6	-0.3	-0.53	-0.39	-0.2	-0.2	-0.13	-0.14	-0.38	0	-0.34	-0.28	-0.27	-0.32	-0.27	-0.03	-0.33
Tc00.1047053506739.190	serine/threonine protein kinase putative [7076.t00019]	3	S	63950:65986	84.87	24	-0.28	-0.43	-0.4	-0.15	-0.23	-0.21	-0.22	-0.32	-0.13	-0.26	-0.28	-0.29	-0.3	-0.36	-0.17	-0.27
Tc00.1047053506739.190	3' UTR	3	S	65987:67949	163.66	12	-0.37	-0.5	-0.44	-0.22	-0.25	-0.12	0	-0.39	-0.08	-0.33	-0.34	-0.32	-0.37	-0.29	0	-0.35
Tc00.1047053506739.200	protein phosphatase 2C putative [7076.t00020]	3	S	67950:69197	69.33	18	-0.33	-0.47	-0.42	-0.22	-0.26	-0.1	-0.03	-0.37	-0.11	-0.31	-0.31	-0.18	-0.32	-0.26	-0.09	-0.31
Tc00.1047053506739.200	3' UTR	3	S	69198:70570	124.9	11	-0.35	-0.51	-0.47	-0.28	-0.29	-0.27	-0.15	-0.44	-0.11	-0.35	-0.46	-0.29	-0.41	-0.36	0.08	-0.36
Tc00.1047053506739.209	hypothetical protein conserved [7076.t00022]	3	S	70571:71130	80	7	-0.24	-0.38	-0.39	-0.12	-0.21	-0.33	-0.27	-0.29	-0.02	-0.23	-0.28	-0.37	-0.3	-0.37	-0.13	-0.23
Tc00.1047053505229.20	hypothetical protein conserved [6547.t00002]	3	S	86999:88684	76.63	22	-0.32	-0.51	-0.47	-0.11	-0.19	-0.2	-0.19	-0.38	-0.15	-0.21	-0.38	-0.27	-0.32	-0.33	-0.26	-0.31
Tc00.1047053505229.20	3' UTR	3	S	88685:89074	130.33	3	-0.27	-0.49	-0.4	-0.07	-0.1	-0.19	-0.2	-0.36	-0.15	-0.21	-0.44	-0.25	-0.29	-0.4	-0.09	-0.33
Tc00.1047053505229.10	hypothetical protein conserved [6547.t00001]	3	S	89075:90877	85.85	21	-0.31	-0.49	-0.45	-0.15	-0.31	-0.26	-0.24	-0.39	-0.17	-0.26	-0.4	-0.28	-0.26	-0.37	-0.2	-0.31
Tc00.1047053505229.10	3' UTR	3	S	90878:92490	134.5	12	-0.32	-0.54	-0.51	-0.13	-0.48	-0.25	-0.14	-0.51	-0.14	-0.33	-0.41	-0.34	-0.34	-0.53	-0.13	-0.32
Tc00.1047053505229.5	hypothetical protein conserved [6547.t00003]	3	S	92491:92979	122.25	4	-0.3	-0.55	-0.5	-0.14	-0.43	-0.37	-0.26	-0.43	-0.28	-0.31	-0.55	-0.4	-0.35	-0.48	-0.17	-0.33
Tc00.1047053505555.61	cytoplasmic l-asparaginase i-like protein putative [6639.t00006]	3	S	100144:100842	87.37	8	0.11	-0.27	-0.32	-0.02	0.19	-0.04	0	-0.26	-0.16	-0.08	0.01	-0.1	-0.17	-0.27	-0.13	0.1
Tc00.1047053505555.61	3' UTR	3	S	100843:101504	110.5	6	-0.15	-0.47	-0.49	-0.2	-0.23	-0.19	-0.17	-0.45	-0.12	-0.25	-0.18	-0.29	-0.35	-0.32	-0.15	-0.27
Tc00.1047053505555.50	hypothetical protein [6639.t00005]	3	S	101505:103718	85.15	26	-0.28	-0.51	-0.53	-0.19	-0.4	-0.22	-0.25	-0.44	-0.24	-0.31	-0.39	-0.27	-0.32	-0.36	-0.33	-0.35
Tc00.1047053505555.50	3' UTR	3	S	103719:104123	135.33	3	-0.25	-0.4	-0.38	-0.12	-0.33	-0.1	0	-0.45	0	-0.35	-0.53	-0.18	-0.29	-0.34	-0.08	-0.35
Tc00.1047053505555.40	hypothetical protein conserved [6639.t00004]	3	S	104124:105734	84.78	19	-0.1	-0.39	-0.37	-0.05	-0.09	-0.13	-0.11	-0.26	-0.09	-0.13	-0.29	-0.21	-0.17	-0.28	-0.26	-0.15
Tc00.1047053505555.40	3' UTR	3	S	105735:106386	108.83	6	-0.13	-0.37	-0.33	-0.14	-0.1	-0.15	-0.15	-0.3	-0.08	-0.22	-0.32	-0.24	-0.25	-0.25	0	-0.24
Tc00.1047053505555.30	hypothetical protein conserved [6639.t00003]	3	S	106387:108420	84.75	24	-0.15	-0.41	-0.41	-0.08	-0.06	-0.18	-0.15	-0.32	-0.2	-0.17	-0.27	-0.25	-0.19	-0.39	-0.25	-0.21
Tc00.1047053505555.30	3' UTR	3	S	108421:108606	62.33	3	-0.08	-0.35	-0.38	-0.05	0	0.03	0	-0.31	-0.11	-0.12	-0.2	-0.17	-0.22	-0.27	-0.31	-0.16
Tc00.1047053505555.20	hypothetical protein conserved [6639.t00002]	3	S	108607:108984	75.59	5	-0.27	-0.49	-0.53	-0.17	-0.21	-0.2	-0.13	-0.51	-0.39	-0.3	-0.34	-0.25	-0.32	-0.36	-0.44	-0.29
Tc00.1047053505555.20	3' UTR	3	S	108985:109500	172.33	3	-0.19	-0.32	-0.43	-0.04	-0.11	0	-0.04	-0.33	0.02	-0.27	-0.3	-0.15	-0.17	-0.13	-0.05	-0.22
Tc00.1047053505555.10	lysosomal/endosomal membrane protein p67 (pseudogene) putative [6639.t00001]|TRUNCATED PRODUCT	3	S	109501:110133	79.12	8	-0.11	-0.38	-0.35	-0.07	0	-0.22	-0.1	-0.29	-0.22	-0.1	-0.39	-0.2	-0.14	-0.47	-0.15	-0.15
Tc00.1047053404001.20	hypothetical protein conserved [10174.t00002]	3	S	121932:128921	97.08	72	-0.91	-0.87	-1.08	-0.87	-0.95	-0.22	-0.2	-0.73	-0.16	-1.09	-0.37	-0.23	-1.02	-0.29	-0.2	-0.97
Tc00.1047053404001.20	3' UTR	3	S	128922:129374	151.33	3	-0.4	-0.6	-0.68	-0.37	-0.41	-0.07	-0.15	-0.52	-0.05	-0.45	-0.32	-0.32	-0.47	-0.26	-0.05	-0.48
Tc00.1047053404001.10	hypothetical protein conserved [10174.t00001]	3	S	129375:131027	78.71	21	-0.26	-0.47	-0.51	-0.15	-0.2	-0.21	-0.18	-0.38	-0.2	-0.26	-0.33	-0.21	-0.24	-0.27	-0.18	-0.27
Tc00.1047053404001.10	3' UTR	3	S	131028:131453	142.33	3	-0.22	-0.36	-0.4	-0.18	-0.21	-0.2	-0.07	-0.31	0.07	-0.24	-0.28	-0.11	-0.26	-0.18	0	-0.27
Tc00.1047053404001.4	hypothetical protein conserved [10174.t00003]	3	S	131454:133295	87.71	21	-0.23	-0.48	-0.51	-0.18	-0.21	-0.17	-0.15	-0.41	-0.2	-0.22	-0.26	-0.17	-0.24	-0.19	-0.26	-0.23
Tc00.1047053507143.10	hypothetical protein conserved [7224.t00001]	3	S	151803:152402	85.71	7	-0.2	-0.38	-0.42	-0.2	-0.15	-0.14	-0.12	-0.31	-0.21	-0.27	-0.3	-0.08	-0.26	-0.17	-0.21	-0.27
Tc00.1047053507143.10	3' UTR	3	S	152403:153016	153.75	4	-0.2	-0.34	-0.41	-0.13	-0.18	-0.34	-0.21	-0.37	-0.11	-0.35	-0.41	-0.21	-0.27	-0.44	-0.06	-0.3
Tc00.1047053507143.20	hypothetical protein conserved [7224.t00002]	3	S	153017:153580	62.66	9	-0.17	-0.36	-0.4	-0.11	-0.16	-0.27	-0.26	-0.25	-0.19	-0.28	-0.28	-0.28	-0.2	-0.35	-0.23	-0.25
Tc00.1047053507143.20	3' UTR	3	S	153581:154078	166.33	3	-0.06	-0.25	-0.29	-0.03	0	-0.17	-0.15	-0.15	-0.3	-0.17	-0.21	-0.24	-0.21	-0.29	-0.25	-0.14
Tc00.1047053507143.30	hypothetical protein [7224.t00003]	3	S	154079:157840	83.6	45	-0.23	-0.4	-0.48	-0.18	-0.23	-0.19	-0.18	-0.29	-0.18	-0.29	-0.33	-0.17	-0.23	-0.26	-0.27	-0.29
Tc00.1047053507143.30	3' UTR	3	S	157841:158433	118.8	5	-0.08	-0.21	-0.29	-0.02	-0.04	-0.11	-0.04	-0.17	-0.07	-0.18	-0.33	-0.11	-0.07	-0.3	-0.08	-0.11
Tc00.1047053507143.40	hypothetical protein conserved [7224.t00004]	3	S	158434:160770	86.55	27	-0.21	-0.36	-0.45	-0.14	-0.18	-0.18	-0.15	-0.26	-0.14	-0.28	-0.3	-0.19	-0.2	-0.26	-0.19	-0.26
Tc00.1047053507143.40	3' UTR	3	S	160771:161308	107.8	5	-0.03	-0.2	-0.25	0	-0.03	-0.15	-0.04	-0.14	-0.01	-0.18	-0.37	-0.1	-0.09	-0.31	-0.11	-0.12
Tc00.1047053507143.50	hypothetical protein conserved [7224.t00005]	3	S	161309:162448	87.69	13	-0.1	-0.29	-0.33	-0.14	-0.09	-0.12	-0.11	-0.19	-0.21	-0.18	-0.26	-0.08	-0.13	-0.19	-0.24	-0.18
Tc00.1047053507143.50	3' UTR	3	S	162449:163205	108.28	7	-0.15	-0.36	-0.38	-0.18	-0.2	-0.23	-0.15	-0.29	0	-0.26	-0.4	-0.17	-0.26	-0.3	0.03	-0.23
Tc00.1047053507143.60	hypothetical protein [7224.t00006]	3	S	163206:164690	92.81	16	-0.15	-0.34	-0.39	-0.12	-0.12	-0.15	-0.14	-0.23	-0.14	-0.22	-0.31	-0.16	-0.17	-0.21	-0.16	-0.21
Tc00.1047053507143.60	3' UTR	3	S	164691:168448	187.95	20	-0.28	-0.45	-0.5	-0.31	-0.69	-0.24	-0.14	-0.4	-0.04	-0.42	-0.37	-0.21	-0.79	-0.28	0.16	-0.39
Tc00.1047053507143.70	hypothetical protein conserved [7224.t00007]	3	S	168449:170662	88.56	25	-0.14	-0.3	-0.34	-0.07	-0.03	-0.13	-0.04	-0.19	-0.06	-0.18	-0.36	-0.15	-0.02	-0.11	0.08	-0.16
Tc00.1047053507143.70	3' UTR	3	S	170663:171032	123.66	3	-0.28	-0.4	-0.51	-0.18	-0.26	-0.07	-0.1	-0.37	-0.28	-0.39	-0.37	-0.21	-0.27	-0.04	0.04	-0.38
Tc00.1047053507143.80	hypothetical protein conserved [7224.t00008]	3	S	171033:171788	108	7	-0.21	-0.38	-0.44	-0.15	-0.11	-0.14	-0.14	-0.29	-0.26	-0.29	-0.37	-0.25	-0.14	-0.13	-0.14	-0.3
Tc00.1047053507143.80	3' UTR	3	S	171789:173010	174.71	7	-0.19	-0.3	-0.33	-0.09	0	-0.19	-0.07	-0.21	-0.17	-0.27	-0.36	-0.22	-0.07	-0.13	-0.05	-0.25
Tc00.1047053507143.90	hypothetical protein [7224.t00009]	3	S	173011:174315	87	15	-0.26	-0.44	-0.47	-0.16	-0.26	-0.21	-0.19	-0.42	-0.24	-0.31	-0.39	-0.23	-0.23	-0.16	-0.11	-0.28
Tc00.1047053507143.90	3' UTR	3	S	174316:179480	155.59	32	-0.26	-0.43	-0.46	-0.4	-0.45	-0.32	-0.18	-0.62	-0.1	-0.58	-0.45	-0.36	-0.66	-0.18	0.04	-0.56
Tc00.1047053509279.10	hypothetical protein conserved [8058.t00001]	3	S	179481:180152	74.66	9	-0.23	-0.39	-0.43	-0.08	-0.2	-0.26	-0.12	-0.33	-0.16	-0.23	-0.36	-0.16	-0.52	-0.22	-0.1	-0.23
Tc00.1047053509279.10	3' UTR	3	S	180153:186190	61.7	17	-0.18	-0.37	-0.39	-0.08	-0.27	-0.24	-0.16	-0.26	-0.09	-0.34	-0.48	-0.27	-0.62	-0.22	0.05	-0.35
Tc00.1047053507145.31	elongation factor 1-gamma (EF-1-gamma pseudogene) putative [7225.t00014]|TRUNCATED PRODUCT	3	S	186191:186487	297	1	-0.36	-0.6	-0.66	-0.35	-1	-0.26	-0.45	-1.33	0.04	-1.05	-0.97	-0.54	-0.84	-0.49	0	-1.1
Tc00.1047053507145.60	trans-sialidase putative [7225.t00006]|FULL LENGTH (2460)|SigPep 1 VTVxNVxLYNR GPIanchor	3	S	188093:190552	820	3	0.05	-0.32	-0.12	-0.04	-0.28	-0.03	-0.48	-0.05	0.27	-0.48	-0.21	-0.56	-0.88	-0.15	0.22	-0.52
Tc00.1047053507145.79	mucin TcMUCII putative [7225.t00011]	3	S	192216:192794	289.5	2	-0.06	-0.78	-0.38	-0.11	-0.26	-0.15	-0.5	-0.51	0.1	-0.72	-0.16	-0.45	-0.97	-0.21	0.38	-0.56
Tc00.1047053506313.10	retrotransposon hot spot (RHS) protein putative [6892.t00001]	3	P	102:2501	600	4	-0.11	-0.57	-0.19	-0.27	-0.2	0.04	-0.47	0.01	0.17	-0.26	-0.48	-0.51	-1.03	-0.1	0.08	-0.32
Tc00.1047053508531.10	glycine dehydrogenase (pseudogene) putative [5593.t00001]|TRUNCATED PRODUCT	3	P	3482:4657	588	2	-0.05	-0.69	0.02	-0.07	-0.04	0.33	-0.36	0.18	0.23	-0.18	-0.34	-0.68	-0.8	0.2	0.21	-0.13
Tc00.1047053510817.50	trans-sialidase putative [5994.t00005]|FULL LENGTH (2205)|SigPep 1 SxDxGxTW 1 VTVxNVxLYNR GPIanchor	3	P	12949:15153	735	3	0.04	-0.31	-0.15	0.15	-0.2	0.16	-0.38	0.16	0.35	-0.43	-0.29	-0.47	-0.84	-0.08	0.12	-0.41
Tc00.1047053510817.50	3' UTR	3	P	15154:16693	385.25	4	0.45	0.23	0.28	0.42	0.33	0.42	0.43	0.47	0.18	0.48	0.63	0.32	0.19	0.42	0.16	0.5
Tc00.1047053510817.60	hypothetical protein conserved [5994.t00006]	3	P	16694:17686	82.75	12	0.22	0.03	0.13	0.27	0.19	0.12	0.19	0.28	0.08	0.23	0.24	0.05	0.18	0.06	0	0.26
Tc00.1047053510817.60	3' UTR	3	P	17687:18395	203	3	0.42	0.24	0.3	0.51	0.38	0.3	0.39	0.39	0.17	0.38	0.28	0.15	0.3	0.23	0.08	0.44
Tc00.1047053510819.4	NADH-cytochrome b5 reductase putative [8508.t00013]	3	P	18396:18978	83.28	7	0.3	0.12	0.17	0.35	0.24	0.09	0.03	0.33	0	0.3	0.27	0	0.22	0.03	0.02	0.31
Tc00.1047053510819.4	3' UTR	3	P	18979:21916	163.27	18	0.31	0.15	0.26	0.34	0.28	0.2	0.2	0.31	0.08	0.28	0.28	0.06	0.24	0.13	0.13	0.33
Tc00.1047053510819.10	hypothetical protein conserved [8508.t00001]	3	P	21917:25177	83.61	39	0.14	-0.03	0.04	0.25	0.16	0.08	0.07	0.24	-0.01	0.2	0.2	0.02	0.14	0.05	-0.07	0.22
Tc00.1047053510819.10	3' UTR	3	P	25178:25642	155.33	3	0.22	0.02	0.08	0.19	0.09	0.07	0.12	0.27	0.3	0.16	0.21	0.08	0.11	0.09	0.06	0.26
Tc00.1047053510819.20	hypothetical protein conserved [8508.t00002]	3	P	25643:27487	92.25	20	0.22	0.03	0.11	0.17	0.22	0.1	0.13	0.28	0.01	0.24	0.29	0.04	0.16	0.14	-0.08	0.22
Tc00.1047053510819.20	3' UTR	3	P	27488:28251	255	3	0.14	-0.05	0	-0.17	0.1	0.14	0.12	0.11	0.03	0.08	0.21	0.12	-0.1	0.13	-0.11	-0.21
Tc00.1047053510819.30	hypothetical protein [8508.t00003]	3	P	28252:31524	81.82	40	0.2	0.02	0.09	0.27	0.23	0.17	0.2	0.24	0.02	0.23	0.37	0.1	0.23	0.18	-0.08	0.25
Tc00.1047053510819.30	3' UTR	3	P	31525:31745	74	3	0.25	0.08	0.15	0.41	0.25	0.12	0.02	0.24	0.09	0.32	0.44	0.12	0.17	0.16	0.06	0.36
Tc00.1047053510819.40	hypothetical protein conserved [8508.t00004]	3	P	31746:32672	77.25	12	0.19	-0.01	0.04	0.3	0.18	0.07	0.06	0.23	-0.04	0.23	0.34	0.01	0.18	0.07	-0.08	0.31
Tc00.1047053510819.40	3' UTR	3	P	32673:34326	165.5	10	0.26	0.14	0.22	0.46	0.33	0.23	0.23	0.31	0.09	0.32	0.43	0.13	0.26	0.24	0.12	0.43
Tc00.1047053510819.60	heat shock protein HslVU ATPase subunit HslU putative [8508.t00006]	3	P	34327:35751	95	15	0.21	0.01	0.11	0.32	0.26	0.15	0.15	0.27	0.01	0.26	0.34	0.03	0.26	0.12	-0.06	0.34
Tc00.1047053510819.60	3' UTR	3	P	35752:36220	94	5	0.12	0	0.01	0.3	0.14	0.12	0.12	0.16	-0.04	0.12	0.29	0.09	0.12	0.11	-0.04	0.17
Tc00.1047053510819.70	hypothetical protein conserved [8508.t00007]	3	P	36221:37876	87.15	19	0.16	-0.04	0.06	0.22	0.15	0.14	0.17	0.19	-0.02	0.19	0.37	0.09	0.11	0.17	-0.18	0.22
Tc00.1047053510819.70	3' UTR	3	P	37877:38258	95.75	4	0.13	-0.04	-0.04	0.07	0.26	0.43	0.5	0.12	0.13	0.04	0.55	0.27	-0.07	0.36	0.16	0.14
Tc00.1047053510819.90	hypothetical protein conserved [8508.t00009]	3	P	38259:40523	78.1	29	0.14	0	0.03	0.13	0.14	0.09	0.13	0.21	0.04	0.18	0.33	0.07	0.08	0.12	-0.12	0.17
Tc00.1047053510819.90	3' UTR	3	P	40524:41844	132.19	10	0.32	0.17	0.21	0.23	0.3	0.24	0.37	0.36	0.15	0.35	0.53	0.19	0.37	0.26	0.17	0.43
Tc00.1047053510819.100	mitochondrial carrier protein putative [8508.t00010]	3	P	41845:42822	88.9	11	0.25	0.06	0.13	0.21	0.26	0.1	0.16	0.27	-0.04	0.27	0.36	0.07	0.34	0.15	-0.11	0.38
Tc00.1047053510819.100	3' UTR	3	P	42823:43252	107.75	4	0.27	0.1	0.23	0.22	0.28	0.18	0.21	0.27	0.01	0.26	0.4	0.08	0.32	0.26	-0.01	0.39
Tc00.1047053510819.110	ATP-dependent RNA helicase putative [8508.t00011]	3	P	43253:45538	84.66	27	0.18	0	0.08	0.16	0.18	0.1	0.15	0.23	0.06	0.23	0.33	0.1	0.23	0.16	0	0.33
Tc00.1047053510819.110	3' UTR	3	P	45539:46650	139.12	8	0.43	0.35	0.38	0.37	0.48	0.32	0.38	0.46	0.09	0.51	0.54	0.27	0.5	0.29	0.06	0.56
Tc00.1047053510819.119	hypothetical protein conserved [8508.t00012]	3	P	46651:47172	65.25	8	0.04	-0.08	-0.04	0.05	-0.04	0.1	0.12	0.13	0.02	-0.05	0.33	0.04	-0.05	0.08	-0.14	0.01
Tc00.1047053510819.119	3' UTR	3	P	47173:49729	145.55	9	0.1	-0.02	-0.1	0.06	-0.25	0.28	0.26	0.16	0.08	-0.34	0.51	0.24	-0.26	0.26	0.05	-0.34
Tc00.1047053506315.10	hypothetical protein [6893.t00001]	3	P	49730:51529	90	20	0.25	0.09	0.16	0.19	0.29	0.09	0.13	0.29	0.02	0.22	0.43	0.07	0.35	0.14	0.03	0.24
Tc00.1047053506315.10	3' UTR	3	P	51530:52004	476	1	0	-0.07	0.01	-0.05	0	0.04	0.06	0.1	0.07	-0.03	0.28	-0.07	0.02	-0.02	0.15	0.06
Tc00.1047053506315.20	hypothetical protein conserved [6893.t00002]	3	P	52005:52910	82.36	11	0.24	0.08	0.15	0.17	0.28	0.07	0.13	0.25	0.1	0.26	0.32	0.08	0.3	0.11	0.05	0.25
Tc00.1047053506315.20	3' UTR	3	P	52911:53290	190.5	2	0.24	0.11	0.2	0.21	0.36	0.1	0.23	0.25	0.02	0.35	0.2	0.2	0.36	0.12	0.07	0.26
Tc00.1047053506315.30	protein phosphatase 1 catalitic subunit putative [6893.t00003]	3	P	53291:54493	70.76	17	0.19	0.02	0.13	0.14	0.28	0.09	0.19	0.21	0.03	0.24	0.36	0.07	0.31	0.15	0.02	0.25
Tc00.1047053506315.30	3' UTR	3	P	54494:54919	106.75	4	0.28	0.11	0.19	0.25	0.36	0.24	0.17	0.32	0	0.33	0.48	0.17	0.38	0.22	0	0.35
Tc00.1047053506315.40	hypothetical protein conserved [6893.t00004]	3	P	54920:56842	87.4	22	0.29	0.08	0.19	0.26	0.35	0.19	0.21	0.3	0.03	0.32	0.42	0.13	0.34	0.19	0.02	0.34
Tc00.1047053506315.40	3' UTR	3	P	56843:58300	132.63	11	0.02	-0.08	-0.03	0	0.05	0.04	0.08	0.05	0.1	0.01	0.35	0.07	0	0.14	0.06	0.03
Tc00.1047053506315.50	60S ribosomal protein L13a putative [6893.t00005]	3	P	58301:58969	95.57	7	0.15	0.08	0	0.18	0.1	0.03	-0.14	0.17	-0.01	0.11	0.22	-0.06	0.02	0.02	0.05	0.14
Tc00.1047053506315.50	3' UTR	3	P	58970:59390	105.5	4	0.31	0.2	0.2	0.31	0.27	0.11	0.21	0.26	0.13	0.32	0.42	0.18	0.2	0.19	0.24	0.33
Tc00.1047053506315.60	hypothetical protein conserved [6893.t00006]	3	P	59391:60089	69.9	10	0.07	-0.09	-0.04	0.08	0.04	0.22	0.18	0.12	0.11	0.08	0.4	0.11	0.01	0.16	-0.06	0.13
Tc00.1047053506315.60	3' UTR	3	P	60090:60660	114.4	5	0.21	0.04	0.04	0.12	0.11	0.28	0.33	0.17	0.14	0.2	0.56	0.23	0.09	0.3	0.04	0.19
Tc00.1047053506315.70	hypothetical protein conserved [6893.t00007]	3	P	60661:61140	96	5	0.2	0.04	0.11	0.15	0.19	0.14	0.2	0.26	0.06	0.19	0.4	0.13	0.19	0.17	0.06	0.2
Tc00.1047053506315.70	3' UTR	3	P	61141:61329	95	2	0.24	0.13	0.23	0.28	0.23	0.28	0.42	0.24	0.14	0.24	0.54	0.32	0.14	0.37	0.29	0.28
Tc00.1047053506315.80	hypothetical protein conserved [6893.t00008]	3	P	61330:63060	82.42	21	0.25	0.11	0.1	0.29	0.2	0.15	0.12	0.26	0.04	0.25	0.41	0.11	0.18	0.14	0.01	0.29
Tc00.1047053506315.80	3' UTR	3	P	63061:64068	112.11	9	0.16	0.01	0.06	0.12	0.15	0.18	0.19	0.18	0.15	0.1	0.5	0.16	0.07	0.28	0.04	0.15
Tc00.1047053506315.90	serine/threonine protein kinase putative [6893.t00009]	3	P	64069:66105	84.87	24	0.2	0.05	0.08	0.21	0.17	0.08	0.06	0.22	0.04	0.19	0.37	0.09	0.15	0.13	-0.07	0.21
Tc00.1047053506315.90	3' UTR	3	P	66106:68123	168.25	12	0.2	0.06	0.11	0.18	0.15	0.17	0.24	0.2	0.16	0.17	0.42	0.16	0.13	0.26	0.08	0.18
Tc00.1047053506315.100	protein phosphatase 2C putative [6893.t00010]	3	P	68124:69362	77.43	16	0.2	0.03	0.06	0.17	0.15	0.21	0.25	0.21	0.08	0.16	0.42	0.17	0.12	0.2	-0.04	0.2
Tc00.1047053506315.100	3' UTR	3	P	69363:70847	37.91	12	0.25	0.13	0.15	0.21	0.22	0.25	0.21	0.24	0.1	0.21	0.41	0.2	0.14	0.25	0.15	0.26
Tc00.1047053510821.10	hypothetical protein conserved [8509.t00001]	3	P	70848:71894	80.53	13	0.09	-0.04	0	0.1	0.09	0.05	0.05	0.14	-0.02	0.08	0.34	0.02	0.07	0.06	-0.03	0.13
Tc00.1047053510821.10	3' UTR	3	P	71895:72010	117	1	0.18	-0.02	0.07	0.15	0.13	0.36	0.41	0.17	0.06	0.07	0.75	0.36	0.13	0.4	-0.12	0.13
Tc00.1047053510821.20	hypothetical protein conserved [8509.t00002]	3	P	72011:77668	80.82	70	0.11	-0.04	-0.01	0.12	0.08	0.09	0.08	0.12	0.02	0.1	0.34	0.06	0.05	0.11	-0.11	0.13
Tc00.1047053510821.20	3' UTR	3	P	77669:78389	144.4	5	0.21	0.1	0.08	0.27	0.24	0.14	0.08	0.18	0.08	0.18	0.46	0.09	0.19	0.16	0.08	0.18
Tc00.1047053510821.40	hypothetical protein conserved [8509.t00004]	3	P	78390:79769	86.25	16	0.06	-0.05	-0.03	0.05	0.07	0.11	0.11	0.05	-0.04	0.05	0.32	0.07	0.04	0.09	-0.18	0.09
Tc00.1047053510821.40	3' UTR	3	P	79770:80866	137.25	8	0.14	0.02	0.03	0.16	0.12	0.08	0.07	0.11	0.08	0.11	0.38	0.1	0.04	0.06	-0.08	0.16
Tc00.1047053510821.50	replication Factor A 28 kDa subunit putative [8509.t00005]	3	P	80867:81661	88.33	9	0.21	0.05	0.07	0.22	0.23	0.11	0.06	0.21	-0.04	0.22	0.39	0.06	0.18	0.11	-0.06	0.24
Tc00.1047053510821.50	3' UTR	3	P	81662:82327	133.4	5	0.29	0.1	0.12	0.24	0.37	0.15	0.17	0.2	-0.04	0.26	0.53	0.07	0.27	0.23	-0.23	0.28
Tc00.1047053510821.60	ribonucleoprotein p18 mitochondrial precursor putative [8509.t00006]	3	P	82328:83038	101.57	7	0.15	-0.02	0	0.13	0.17	0.05	0.01	0.09	-0.1	0.17	0.27	0.01	0.14	0.04	-0.15	0.17
Tc00.1047053510821.60	3' UTR	3	P	83039:84294	23.37	8	-0.07	-0.24	-0.32	-0.12	-0.58	0.06	0.09	-0.22	0.06	-0.05	0.29	0.1	-0.26	0.12	0.04	-0.12
Tc00.1047053510823.10	hypothetical protein conserved [8510.t00001]	3	P	84295:86304	80.4	25	0.21	0.03	0.03	0.19	0.06	0.05	0.01	0.15	-0.03	0.23	0.32	0	0.17	0.03	-0.16	0.21
Tc00.1047053510823.10	3' UTR	3	P	86305:86998	99.28	7	0.29	0.15	0.13	0.26	0.41	0.24	0.14	0.25	0.03	0.33	0.48	0.16	0.26	0.22	-0.02	0.25
Tc00.1047053510823.20	hypothetical protein conserved [8510.t00002]	3	P	86999:88657	72.13	23	0.17	0	0	0.15	0.21	0.06	0.06	0.11	0	0.18	0.29	0.06	0.1	0.11	-0.18	0.14
Tc00.1047053510823.20	3' UTR	3	P	88658:89197	108.2	5	0.4	0.2	0.28	0.28	0.54	0.25	0.19	0.3	0.03	0.35	0.5	0.23	0.34	0.25	-0.04	0.36
Tc00.1047053510823.30	hypothetical protein conserved [8510.t00003]	3	P	89198:91000	81.95	22	0.17	0.01	0	0.11	0.16	0	0	0.11	-0.01	0.18	0.24	0.04	0.13	0.06	-0.15	0.16
Tc00.1047053510823.30	3' UTR	3	P	91001:92395	126.9	11	0.25	0.09	0.08	0.29	0.14	0.13	0.19	0.14	0.02	0.24	0.4	0.15	0.17	0.15	-0.06	0.21
Tc00.1047053510823.40	hypothetical protein conserved [8510.t00004]	3	P	92396:93799	87.75	16	0.22	0.04	0.03	0.22	0.19	0.07	0.08	0.14	0	0.23	0.31	0.11	0.16	0.12	-0.09	0.2
Tc00.1047053510823.40	3' UTR	3	P	93800:94533	122.5	6	0.28	0.08	0.08	0.26	0.23	0.2	0.26	0.17	0.2	0.2	0.36	0.08	0.15	0.19	0.13	0.25
Tc00.1047053510823.50	hypothetical protein conserved [8510.t00005]	3	P	94534:96096	74.42	21	0.35	0.13	0.11	0.28	0.31	0.13	0.12	0.2	0.05	0.3	0.36	0.16	0.23	0.18	-0.09	0.37
Tc00.1047053510823.50	3' UTR	3	P	96097:96533	109.5	4	0.23	-0.06	-0.04	0.1	0.13	0.11	0.05	0.05	0.03	0.15	0.42	0.07	-0.01	0.06	-0.21	0.21
Tc00.1047053510823.60	hypothetical protein conserved [8510.t00006]	3	P	96534:98582	93.13	22	0.32	0.08	0.08	0.29	0.25	0.02	-0.03	0.2	0.04	0.28	0.32	0.02	0.18	0.04	-0.08	0.33
Tc00.1047053510823.60	3' UTR	3	P	98583:98867	143	2	0.24	0.12	0.12	0.21	0.22	0.01	0.02	0.1	0	0.25	0.29	0	0.24	0.15	0	0.27
Tc00.1047053510823.70	60S acidic ribosomal protein putative [8510.t00007]	3	P	98868:99197	82.5	4	0.16	-0.06	0	0.09	0.09	-0.03	-0.04	0.03	-0.08	0.08	0.2	-0.02	0.13	0	-0.14	0.16
Tc00.1047053510823.70	3' UTR	3	P	99198:99347	75.5	2	0.04	-0.22	-0.15	0.02	-0.11	0.12	0	-0.07	0.04	-0.08	0.36	0.06	-0.1	0.25	-0.08	0
Tc00.1047053510823.80	cytoplasmic l-asparaginase i-like protein putative [8510.t00008]	3	P	99348:100844	88.05	17	0.28	0.04	0.05	0.23	0.26	0.09	0.07	0.16	0.04	0.22	0.33	0.07	0.19	0.13	-0.09	0.31
Tc00.1047053510823.80	3' UTR	3	P	100845:101477	126.8	5	0.3	0.14	0.07	0.19	0.26	0.2	0.18	0.2	0.06	0.27	0.5	0.13	0.21	0.24	-0.09	0.26
Tc00.1047053510823.90	hypothetical protein [8510.t00009]	3	P	101478:103718	83	27	0.2	0.02	-0.02	0.13	0	0.07	0.07	0.13	0	0.15	0.38	0.12	0.12	0.2	-0.21	0.15
Tc00.1047053510823.90	3' UTR	3	P	103719:104123	101.5	4	0.44	0.32	0.18	0.39	0.25	0.37	0.38	0.35	0.14	0.36	0.62	0.42	0.27	0.42	0.01	0.33
Tc00.1047053510823.100	hypothetical protein conserved [8510.t00010]	3	P	104124:105740	85.1	19	0.34	0.11	0.09	0.3	0.24	0.12	0.14	0.26	0.05	0.29	0.43	0.14	0.22	0.21	-0.14	0.32
Tc00.1047053510823.100	3' UTR	3	P	105741:106464	120.83	6	0.39	0.22	0.19	0.3	0.38	0.12	0.15	0.34	0.18	0.32	0.51	0.13	0.24	0.24	0.09	0.33
Tc00.1047053510823.109	hypothetical protein conserved [8510.t00011]	3	P	106465:107269	100.62	8	0.22	0.03	-0.01	0.17	0.21	-0.01	-0.01	0.12	-0.04	0.21	0.33	0.01	0.16	0.13	-0.27	0.21
Tc00.1047053510825.10	hypothetical protein conserved [5995.t00001]	3	P	107370:108599	76.87	16	0.27	0.06	0.04	0.27	0.23	0.08	0.05	0.2	0.07	0.21	0.43	0.11	0.21	0.21	-0.12	0.25
Tc00.1047053510825.10	3' UTR	3	P	108600:108793	65	3	0.43	0.26	0.15	0.36	0.38	0.31	0.28	0.3	0.12	0.38	0.63	0.37	0.3	0.51	-0.01	0.44
Tc00.1047053510825.20	hypothetical protein conserved [5995.t00002]	3	P	108794:109171	75.59	5	0.18	-0.02	-0.05	0.13	0.11	0.05	-0.01	0.05	-0.05	0.12	0.41	0.09	0.06	0.19	-0.19	0.15
Tc00.1047053510825.20	3' UTR	3	P	109172:109669	166.33	3	0.41	0.29	0.21	0.41	0.37	0.4	0.32	0.37	0.16	0.34	0.62	0.42	0.33	0.49	0.06	0.35
Tc00.1047053510825.30	lysosomal/endosomal membrane protein p67 putative [5995.t00003]	3	P	109670:111604	80.62	24	0.26	0.05	0.01	0.23	0.25	0.04	0.06	0.18	0.05	0.23	0.34	0.1	0.2	0.15	-0.11	0.28
Tc00.1047053510825.30	3' UTR	3	P	111605:113097	48.66	6	0.21	0.09	0	0.14	0.17	0.2	0.2	0.12	0.14	0.13	0.37	0.13	0.07	0.42	-0.12	0.19
Tc00.1047053510827.10	hypothetical protein conserved [8511.t00001]	3	P	113098:113700	75.37	8	0.32	0.16	0.09	0.25	0.29	0.09	0.11	0.2	0.11	0.29	0.37	0.08	0.22	0.34	-0.12	0.33
Tc00.1047053510827.10	3' UTR	3	P	113701:117896	135.38	31	0.3	0.16	0.04	0.27	0.26	0.15	0.14	0.18	0.02	0.23	0.45	0.14	0.25	0.47	-0.08	0.31
Tc00.1047053510827.40	hypothetical protein [8511.t00004]	3	P	117897:121811	1305	3	0.26	0.12	0.04	0.16	0.14	0.17	0.23	0.15	0.02	0.14	0.46	0.27	0.4	0.48	0.05	0.22
Tc00.1047053508533.10	hypothetical protein conserved [7766.t00001]	3	P	121932:130370	105.48	80	-0.07	-0.04	-0.24	-0.22	-0.25	0.13	0.12	0.19	0.07	-0.11	0.51	0.2	-0.24	0.32	-0.11	-0.22
Tc00.1047053508533.10	3' UTR	3	P	130371:130846	159	3	0.4	0.2	0.16	0.17	0.22	0.4	0.34	0.23	0.16	0.24	0.71	0.43	0.16	0.52	0.04	0.25
Tc00.1047053508533.20	hypothetical protein conserved [7766.t00002]	3	P	130847:132502	78.85	21	0.38	0.18	0.17	0.26	0.28	0.11	0.17	0.26	0.06	0.25	0.51	0.16	0.3	0.31	-0.05	0.36
Tc00.1047053508533.20	3' UTR	3	P	132503:132918	208.5	2	0.37	0.12	0.16	0.22	0.24	0.05	0.05	0.16	0.06	0.2	0.38	0.08	0.24	0.29	0.04	0.29
Tc00.1047053508533.30	katanin-like protein putative [7766.t00003]	3	P	132919:135690	81.52	34	0.34	0.12	0.11	0.27	0.25	0.1	0.14	0.21	0.05	0.27	0.48	0.23	0.25	0.28	-0.12	0.35
Tc00.1047053508533.30	3' UTR	3	P	135691:135930	80.33	3	0.5	0.28	0.24	0.39	0.36	0.17	0.14	0.4	0.13	0.39	0.51	0.31	0.36	0.35	0.06	0.51
Tc00.1047053508533.40	ecotin putative [7766.t00004]	3	P	135931:136374	74	6	0.24	0.1	0.05	0.2	0.14	0	0.05	0.16	0.1	0.15	0.31	0.16	0.22	0.14	-0.16	0.19
Tc00.1047053508533.40	3' UTR	3	P	136375:137358	140.71	7	0.34	0.17	0.11	0.29	0.29	0.14	0.19	0.23	0.13	0.29	0.65	0.25	0.27	0.39	0.12	0.3
Tc00.1047053508533.50	hypothetical protein conserved [7766.t00005]	3	P	137359:140604	77.28	42	0.31	0.11	0.07	0.24	0.24	0.1	0.14	0.2	0.03	0.24	0.53	0.21	0.26	0.26	-0.08	0.29
Tc00.1047053508533.50	3' UTR	3	P	140605:142161	34.22	9	0.4	0.25	0.22	0.32	0.38	0.18	0.26	0.33	0.07	0.31	0.51	0.3	0.31	0.33	0.05	0.34
Tc00.1047053506317.10	hypothetical protein conserved [6894.t00001]	3	P	142162:144069	79.5	24	0.24	0.06	0.01	0.17	0.19	0.05	0.14	0.15	0.07	0.19	0.35	0.18	0.21	0.19	-0.06	0.22
Tc00.1047053506317.10	3' UTR	3	P	144070:145736	166.8	10	0.3	0.09	0.07	0.25	0.2	0.1	0.15	0.2	0.1	0.17	0.4	0.22	0.17	0.26	0.05	0.2
Tc00.1047053506317.20	hypothetical protein conserved [6894.t00002]	3	P	145737:149189	82.21	42	0.31	0.12	0.07	0.27	0.25	0.07	0.09	0.23	0	0.27	0.41	0.18	0.28	0.22	-0.1	0.3
Tc00.1047053506317.20	3' UTR	3	P	149190:149572	128	3	0.5	0.26	0.18	0.4	0.41	0.33	0.3	0.3	0.02	0.4	0.54	0.41	0.34	0.39	0	0.39
Tc00.1047053506317.30	hypothetical protein conserved (pseudogene) [6894.t00003]|TRUNCATED PRODUCT	3	P	149573:150616	80.3	13	0.35	0.2	0.11	0.29	0.33	0.06	0.1	0.23	-0.04	0.28	0.38	0.17	0.33	0.2	-0.05	0.32
Tc00.1047053503459.29	hypothetical protein conserved [4588.t00003]	3	P	150719:151441	65.72	11	0.3	0.13	0.08	0.25	0.27	0.07	0.13	0.24	0.09	0.24	0.38	0.19	0.29	0.21	-0.09	0.29
Tc00.1047053503459.29	3' UTR	3	P	151442:151802	181	2	0.32	0.3	0.1	0.39	0.4	0.16	0.29	0.36	0.33	0.26	0.72	0.55	0.47	0.43	0.04	0.31
Tc00.1047053503459.20	hypothetical protein conserved [4588.t00002]	3	P	151803:152402	66.66	9	0.23	0.01	0	0.18	0.19	0.03	0.06	0.12	0	0.2	0.34	0.16	0.1	0.15	-0.2	0.25
Tc00.1047053503459.20	3' UTR	3	P	152403:153026	156.25	4	0.49	0.28	0.24	0.37	0.41	0.03	0.08	0.41	0.33	0.4	0.47	0.22	0.35	0.23	0.19	0.43
Tc00.1047053503459.10	hypothetical protein conserved [4588.t00001]	3	P	153027:153590	62.66	9	0.38	0.21	0.13	0.31	0.34	0.02	0.09	0.27	0.01	0.3	0.55	0.22	0.31	0.18	0.03	0.36
Tc00.1047053506319.5	hypothetical protein conserved [6895.t00008]	3	P	153755:154012	129	2	0.32	0.18	0.12	0.29	0.31	0.21	0.29	0.21	0.12	0.3	0.56	0.35	0.25	0.33	-0.03	0.31
Tc00.1047053506319.5	3' UTR	3	P	154013:154477	155.33	3	0.35	0.22	0.05	0.36	0.3	0.09	0.11	0.22	-0.02	0.2	0.57	0.14	0.25	0.24	-0.05	0.24
Tc00.1047053506319.10	hypothetical protein [6895.t00001]	3	P	154478:158356	80.81	48	0.33	0.19	0.08	0.24	0.21	0.1	0.14	0.25	0.02	0.23	0.5	0.25	0.27	0.26	-0.16	0.27
Tc00.1047053506319.10	3' UTR	3	P	158357:158983	125.6	5	0.42	0.27	0.15	0.34	0.35	0.2	0.21	0.26	0.01	0.32	0.48	0.31	0.28	0.35	-0.04	0.37
Tc00.1047053506319.20	hypothetical protein conserved [6895.t00002]	3	P	158984:161317	86.44	27	0.35	0.17	0.1	0.28	0.23	0.13	0.15	0.26	0.04	0.25	0.53	0.27	0.27	0.29	-0.11	0.3
Tc00.1047053506319.20	3' UTR	3	P	161318:161803	97.4	5	0.42	0.33	0.21	0.39	0.38	0.3	0.3	0.33	0.05	0.27	0.63	0.35	0.29	0.43	0.03	0.33
Tc00.1047053506319.30	hypothetical protein conserved [6895.t00003]	3	P	161804:162943	103.63	11	0.33	0.16	0.1	0.21	0.23	0.15	0.13	0.2	-0.02	0.22	0.49	0.23	0.21	0.3	-0.13	0.29
Tc00.1047053506319.30	3' UTR	3	P	162944:163633	98.71	7	0.28	0.09	0.02	0.1	0.14	0	0.09	0.15	0.08	0.16	0.42	0.19	0.11	0.21	0.12	0.19
Tc00.1047053506319.40	hypothetical protein [6895.t00004]	3	P	163634:165109	86.82	17	0.39	0.24	0.14	0.28	0.26	0.09	0.15	0.29	0.02	0.3	0.48	0.23	0.24	0.24	-0.08	0.31
Tc00.1047053506319.40	3' UTR	3	P	165110:168519	179.52	19	0.37	0.2	0.1	0.23	0.04	0.23	0.3	0.22	0.07	0.21	0.59	0.41	-0.16	0.43	0.15	0.24
Tc00.1047053506319.50	hypothetical protein conserved [6895.t00005]	3	P	168520:170727	88.32	25	0.38	0.21	0.12	0.27	0.36	0.08	0.19	0.25	0.07	0.27	0.43	0.31	0.46	0.31	0.09	0.3
Tc00.1047053506319.50	3' UTR	3	P	170728:171124	132.66	3	0.42	0.25	0.18	0.34	0.42	0.24	0.32	0.21	-0.03	0.25	0.62	0.39	0.43	0.46	0	0.31
Tc00.1047053506319.60	hypothetical protein conserved [6895.t00006]	3	P	171125:171871	93.37	8	0.37	0.2	0.09	0.25	0.37	0.15	0.19	0.22	-0.04	0.25	0.55	0.36	0.38	0.39	-0.06	0.28
Tc00.1047053506319.60	3' UTR	3	P	171872:173103	154.12	8	0.47	0.36	0.3	0.4	0.56	0.22	0.29	0.37	0.06	0.34	0.66	0.4	0.51	0.44	-0.04	0.36
Tc00.1047053506319.70	hypothetical protein [6895.t00007]	3	P	173104:174411	81.75	16	0.32	0.19	0.1	0.24	0.22	0.07	0.12	0.13	-0.02	0.2	0.48	0.25	0.28	0.33	-0.04	0.24
Tc00.1047053506319.70	3' UTR	3	P	174412:179480	26.38	26	0.42	0.28	0.18	0.27	0.34	0.18	0.19	0.25	0.13	0.27	0.53	0.31	0.16	0.26	0.1	0.32
Tc00.1047053510829.10	hypothetical protein conserved [8512.t00001]	3	P	179481:180800	77.64	17	0.35	0.24	0.16	0.32	0.38	0.08	0.13	0.36	0.02	0.34	0.51	0.27	0.2	0.25	-0.03	0.42
Tc00.1047053510829.10	3' UTR	3	P	180801:185293	264.35	17	0.46	0.31	0.24	0.35	0.42	0.25	0.24	0.36	0.11	0.34	0.64	0.58	0.18	0.53	0.04	0.45
Tc00.1047053510829.20	3' UTR	3	P	185738:189333	291.16	12	0.34	0.19	0.07	0.27	-0.16	1.3	0.98	0.27	0.11	-0.13	1.5	1.22	0	1.12	0.07	-0.28
Tc00.1047053510831.10	mucin-associated surface protein (MASP pseudogene) putative [8513.t00001]|TRUNCATED PRODUCT	3	P	189334:190053	240	3	1.52	1.11	1.17	1.48	1	0.86	0.64	1.44	0.87	0.97	0.8	1.01	0.64	1.05	0.78	1.06
Tc00.1047053510831.10	3' UTR	3	P	190054:191449	1397	1	-0.67	-0.36	-0.58	-0.13	-0.14	0.75	0.47	-0.67	-0.06	-0.97	-1.73	0.72	-1.96	1.04	0.11	-1.12
Tc00.1047053478711.20001	unannotated trans-sialidase (PSEUDOGENE) putative|PARTIAL (1314)|GPIanchor|TRUNCATED PRODUCT	4	S	663:1976	1314	1	-0.55	-0.54	-0.71	-0.54	-0.57	-0.05	-0.01	-0.65	-0.38	-0.5	-0.43	-0.13	-0.59	-0.36	-0.46	-0.51
Tc00.1047053478711.20001	3' UTR	4	S	1977:2393	1	2	-0.25	-0.19	-0.21	-0.21	-0.11	-0.35	-0.13	-0.15	-0.47	-0.28	-0.36	-0.18	-0.19	-0.31	-0.46	-0.27
Tc00.1047053509537.90	hypothetical protein conserved [8127.t00009]	4	S	2394:4250	77.37	24	-0.14	-0.13	-0.13	-0.09	-0.06	-0.1	0.08	-0.06	-0.14	-0.12	-0.34	-0.05	-0.08	-0.04	-0.26	-0.15
Tc00.1047053509537.90	3' UTR	4	S	4251:5860	123.92	13	-0.11	-0.07	-0.08	0.04	0	-0.07	0.06	-0.09	-0.21	-0.13	-0.23	-0.06	-0.04	-0.15	-0.27	-0.13
Tc00.1047053509537.80	hypothetical protein conserved [8127.t00008]	4	S	5861:8533	81	33	-0.12	-0.11	-0.1	0.01	-0.05	-0.02	0.02	-0.08	-0.08	-0.11	-0.22	-0.06	-0.08	-0.01	-0.12	-0.14
Tc00.1047053509537.80	3' UTR	4	S	8534:10121	144.45	11	0.01	0.02	-0.02	0.07	0.05	0.06	0.09	-0.01	-0.03	0	-0.15	-0.02	0.01	0.05	0.07	0
Tc00.1047053509537.70	hypothetical protein conserved [8127.t00007]	4	S	10122:10862	82.33	9	-0.07	-0.03	-0.09	0.04	-0.02	0.05	0	-0.06	-0.01	-0.07	-0.14	-0.08	-0.07	0.02	0.03	-0.12
Tc00.1047053509537.70	3' UTR	4	S	10863:11288	106.75	4	0	0	0.01	0.15	0.04	0.13	0.04	0.02	-0.1	-0.06	-0.2	-0.04	0.01	0.03	-0.04	0.01
Tc00.1047053509537.60	meiosis recombination protein SPO11 putative [8127.t00006]	4	S	11289:12647	84.93	16	-0.05	-0.03	-0.09	0.08	-0.03	-0.02	-0.02	-0.04	-0.02	-0.05	-0.23	-0.08	-0.02	-0.02	-0.02	-0.08
Tc00.1047053509537.60	3' UTR	4	S	12648:13228	194	3	-0.11	-0.06	-0.12	0	0.01	0.05	-0.02	-0.12	-0.04	-0.13	-0.22	-0.15	-0.08	0.08	0.05	-0.16
Tc00.1047053509537.50	hypothetical protein conserved [8127.t00005]	4	S	13229:20782	83.01	91	-0.03	-0.03	-0.06	0.07	0	0.03	0.05	-0.02	0	-0.04	-0.22	-0.04	-0.03	0.04	0.02	-0.05
Tc00.1047053509537.50	3' UTR	4	S	20783:21213	216	2	-0.1	-0.06	-0.11	-0.07	-0.03	-0.07	-0.06	-0.12	0.01	-0.14	-0.31	-0.09	-0.16	-0.04	0.1	-0.11
Tc00.1047053509537.40	hypothetical protein conserved [8127.t00004]	4	S	21214:23139	83.73	23	-0.13	-0.08	-0.14	0	-0.09	-0.07	-0.07	-0.06	0.05	-0.1	-0.28	-0.08	-0.08	-0.05	0.02	-0.17
Tc00.1047053509537.40	3' UTR	4	S	23140:23441	151.5	2	-0.19	-0.17	-0.2	-0.18	-0.12	0	0.23	-0.21	0.06	-0.24	-0.27	-0.11	-0.2	-0.03	-0.01	-0.23
Tc00.1047053509537.30	hypothetical protein conserved [8127.t00003]	4	S	23442:24737	76.23	17	-0.12	-0.09	-0.14	-0.02	-0.05	0.01	0	-0.08	0.07	-0.14	-0.24	-0.08	-0.14	0.01	0.06	-0.12
Tc00.1047053509537.30	3' UTR	4	S	24738:25269	133.25	4	-0.18	-0.22	-0.26	-0.08	-0.12	0.24	0.17	-0.19	0.1	-0.26	-0.2	0.04	-0.2	0.16	0.34	-0.21
Tc00.1047053509537.20	hypothetical protein conserved [8127.t00002]	4	S	25270:26835	78.3	20	-0.07	-0.04	-0.1	0.01	-0.02	0.04	0.08	-0.09	0.11	-0.05	-0.33	-0.03	-0.04	0.04	0.11	-0.09
Tc00.1047053509537.20	3' UTR	4	S	26836:27270	109	4	-0.13	-0.17	-0.13	-0.01	-0.08	0.07	-0.05	-0.12	0.04	-0.09	-0.43	-0.06	-0.09	-0.06	0.07	-0.12
Tc00.1047053509537.10	pre-mRNA splicing factor ATP-dependent RNA helicase putative [8127.t00001]	4	S	27271:28584	87.6	15	-0.14	-0.17	-0.19	-0.04	-0.14	0.03	0	-0.12	0.03	-0.14	-0.31	-0.04	-0.16	-0.01	0	-0.14
Tc00.1047053422041.9	pre-mRNA splicing factor ATP-dependent RNA helicase putative [1401.t00001]	4	S	28686:29737	87.66	12	-0.06	0	-0.08	0.04	0	-0.05	0.01	-0.07	0.06	-0.08	-0.23	-0.12	-0.02	-0.09	0.04	-0.07
Tc00.1047053422041.9	3' UTR	4	S	29738:76800	115.91	12	-0.08	-0.15	-0.1	-0.22	-0.09	0	0.04	-0.18	0.14	-0.11	-0.3	-0.09	-0.16	-0.05	0.15	-0.12
Tc00.1047053506553.10	hypothetical protein conserved [5376.t00001]	4	S	76801:77424	104	6	-0.17	-0.07	-0.17	-0.16	-0.03	-0.01	0.01	-0.19	0.19	-0.1	-0.44	-0.06	-0.07	0.05	0.11	-0.11
Tc00.1047053506553.20	hypothetical protein conserved [5376.t00002]	4	S	77502:78197	99.42	7	-0.32	-0.19	-0.29	-0.34	-0.23	-0.02	0.12	-0.3	0.3	-0.33	-0.4	-0.14	-0.29	0.07	0.13	-0.31
Tc00.1047053506553.20	3' UTR	4	S	78198:78567	123.66	3	-0.24	-0.12	-0.23	-0.19	-0.06	0.05	0.14	-0.28	0.11	-0.2	-0.44	-0.09	-0.23	0.21	0.06	-0.15
Tc00.1047053506553.30	GTP-binding protein putative [5376.t00003]	4	S	78568:80067	88.23	17	-0.05	0.03	-0.05	-0.05	0.03	0.02	-0.01	-0.02	0.22	-0.03	-0.22	-0.06	0	0	0.04	-0.02
Tc00.1047053506553.30	3' UTR	4	S	80068:80416	175	2	-0.22	-0.12	-0.09	-0.12	-0.1	0.22	0.17	-0.12	0.46	-0.27	-0.2	0.26	-0.01	0.08	0.27	-0.24
Tc00.1047053506553.40	ATP-dependent RNA helicase (pseudogene) putative [5376.t00004]|TRUNCATED PRODUCT	4	S	80417:82072	75.27	22	-0.09	0.02	-0.09	-0.11	0.02	0.05	0	-0.07	0.25	-0.08	-0.22	-0.04	-0.02	-0.01	0.05	-0.09
Tc00.1047053510105.9	ATP-dependent DEAD/H RNA helicase putative [8307.t00036]	4	S	82174:83024	65.46	13	-0.09	-0.01	-0.11	-0.12	0.01	0.06	0.04	-0.04	0.16	-0.07	-0.21	-0.02	-0.05	0.1	0	-0.05
Tc00.1047053510105.9	3' UTR	4	S	83025:83686	663	1	-0.09	0.06	-0.02	-0.18	0.13	-0.12	0.14	-0.04	0.08	-0.07	-0.26	-0.01	0.01	-0.04	0	-0.11
Tc00.1047053510105.20	ribosomal RNA processing protein 41A putative [8307.t00002]	4	S	83687:84445	69	11	-0.04	0.09	-0.01	-0.09	0.1	-0.01	-0.07	0	0.15	-0.01	-0.18	-0.14	0.04	-0.05	0.05	0
Tc00.1047053510105.20	3' UTR	4	S	84446:84718	137	2	0.2	0.32	0.22	0.13	0.3	-0.02	0.09	0.23	0.22	0.21	-0.17	-0.17	0.29	0.02	0.12	0.2
Tc00.1047053510105.30	clathrin coat assembly protein putative [8307.t00003]	4	S	84719:85969	89.35	14	-0.05	0.04	-0.05	-0.08	0.05	0	-0.07	-0.05	0.12	-0.05	-0.25	-0.13	-0.01	-0.03	0.04	-0.04
Tc00.1047053510105.30	3' UTR	4	S	85970:86122	154	1	-0.54	-0.29	-0.3	-0.39	-0.33	-0.35	-0.02	-0.42	-0.13	-0.59	-0.42	-0.08	-0.44	0.11	0.21	-0.47
Tc00.1047053510105.33	RNA-binding protein putative [8307.t00034]	4	S	86123:86476	59	6	-0.16	-0.01	-0.06	-0.17	0	-0.09	0	-0.09	0.21	-0.11	-0.27	-0.02	-0.05	-0.12	0.17	-0.08
Tc00.1047053510105.33	3' UTR	4	S	86477:86738	263	1	-0.11	-0.1	-0.29	-0.39	-0.21	-0.15	0	-0.25	0.43	-0.2	-0.19	-0.24	-0.1	0.02	0.03	-0.27
Tc00.1047053510105.36	hypothetical protein conserved [8307.t00035]	4	S	86739:87344	67.33	9	-0.06	0.05	-0.05	-0.09	0.05	-0.1	-0.15	-0.05	0.17	-0.03	-0.14	-0.1	0.03	-0.12	0.07	-0.05
Tc00.1047053510105.40	cullin-like protein putative [8307.t00004]	4	S	87595:89724	85.2	25	-0.18	-0.04	-0.16	-0.2	-0.04	-0.08	-0.14	-0.15	0.2	-0.19	-0.33	-0.16	-0.1	-0.08	0.19	-0.16
Tc00.1047053510105.40	3' UTR	4	S	89725:90148	141.66	3	-0.15	-0.03	-0.14	-0.08	0.02	0.16	0.01	-0.02	0.27	-0.13	-0.19	-0.16	0	-0.03	0.15	-0.14
Tc00.1047053510105.50	fibrillarin putative [8307.t00005]	4	S	90149:91063	91.5	10	-0.16	-0.05	-0.14	-0.16	0	0.07	0.13	-0.08	0.22	-0.14	-0.22	-0.01	-0.07	0	0.12	-0.13
Tc00.1047053510105.50	3' UTR	4	S	91064:93755	244.81	11	-0.12	-0.03	-0.1	-0.17	-0.03	-0.08	-0.13	-0.09	0.17	-0.08	-0.29	-0.11	-0.1	-0.02	0.2	-0.09
Tc00.1047053510105.70	hypothetical protein conserved [8307.t00007]	4	S	93756:95249	74.7	20	-0.16	-0.04	-0.21	-0.13	-0.08	0.05	0.02	-0.11	0.23	-0.13	-0.28	-0.03	-0.12	0.04	0.12	-0.13
Tc00.1047053510105.70	3' UTR	4	S	95250:95469	110.5	2	-0.1	-0.05	-0.17	-0.21	-0.11	-0.04	-0.08	-0.1	0.42	-0.1	-0.57	0.03	-0.05	0.09	0.37	-0.14
Tc00.1047053510105.80	folylpolyglutamate-dihydrofolate synthetase putative [8307.t00008]	4	S	95470:96933	86.11	17	-0.14	-0.03	-0.14	-0.08	-0.03	0.01	-0.02	-0.1	0.19	-0.11	-0.32	-0.08	-0.04	-0.01	0.09	-0.08
Tc00.1047053510105.80	3' UTR	4	S	96934:97540	101.33	6	-0.12	0.03	-0.05	-0.07	0	0.03	0.06	-0.09	0.35	-0.09	-0.27	-0.06	-0.05	0.11	0.27	-0.08
Tc00.1047053510105.90	hypothetical protein conserved [8307.t00009]	4	S	97541:100561	83.91	36	-0.11	0	-0.13	-0.08	-0.02	0.03	0.01	-0.08	0.26	-0.1	-0.27	-0.07	-0.07	0.04	0.09	-0.06
Tc00.1047053510105.90	3' UTR	4	S	100562:101468	151.33	6	-0.27	-0.16	-0.23	-0.3	-0.19	-0.03	0.03	-0.21	0.4	-0.32	-0.31	0.01	-0.16	0.03	0.33	-0.22
Tc00.1047053510105.100	UDP-glucose dehydrogenase putative [8307.t00010]	4	S	101469:102974	88.58	17	-0.24	-0.11	-0.24	-0.24	-0.12	-0.06	0	-0.24	0.26	-0.29	-0.34	-0.04	-0.18	0	0.11	-0.19
Tc00.1047053510105.100	3' UTR	4	S	102975:103388	138.33	3	-0.03	0.04	-0.09	0	0.06	-0.03	0	-0.1	0.13	-0.12	-0.34	-0.04	-0.05	-0.08	0.22	-0.03
Tc00.1047053510105.120	protein kinase putative [8307.t00012]	4	S	103389:107498	82.2	50	-0.15	-0.04	-0.19	-0.14	-0.06	0.01	-0.02	-0.17	0.26	-0.23	-0.28	-0.08	-0.11	0	0.1	-0.11
Tc00.1047053510105.120	3' UTR	4	S	107499:107792	98.33	3	-0.17	-0.08	-0.17	-0.16	-0.08	-0.05	-0.05	-0.17	0.27	-0.3	-0.16	-0.19	-0.07	0.03	0.2	-0.17
Tc00.1047053510105.130	phosphatidylinositol-4-phosphate 5-kinase type II beta putative [8307.t00013]	4	S	107793:110555	78.94	35	-0.09	0.01	-0.09	-0.07	0	0.02	-0.07	-0.11	0.19	-0.17	-0.23	-0.08	-0.04	0	0.03	-0.04
Tc00.1047053510105.130	3' UTR	4	S	110556:112592	203.8	10	-0.22	-0.11	-0.24	-0.23	-0.17	0.26	0.1	-0.25	0.31	-0.29	-0.43	-0.03	-0.21	0.01	0.17	-0.18
Tc00.1047053510105.140	hypothetical protein conserved (pseudogene) [8307.t00014]|TRUNCATED PRODUCT	4	S	112593:114200	100.5	16	-0.02	0.11	0.02	0	0.09	-0.08	-0.15	0.06	0.26	0.05	-0.19	-0.14	0.07	0	0.06	0.03
Tc00.1047053510105.140	3' UTR	4	S	114201:114357	79	2	-0.02	0.13	0.06	-0.03	0.03	-0.05	-0.06	0.03	0.03	0.11	-0.15	-0.04	0.08	-0.12	0.06	-0.06
Tc00.1047053510105.150	hypothetical protein conserved [8307.t00015]	4	S	114358:115155	88.66	9	0	0.01	0.02	0	0.02	0.02	-0.01	0.03	0.22	0.11	-0.26	-0.1	0.07	0.04	0.03	0.03
Tc00.1047053510105.150	3' UTR	4	S	115156:115667	128.25	4	-0.06	-0.08	-0.01	-0.22	-0.16	0.09	0.03	-0.05	0.17	-0.03	-0.26	-0.02	-0.01	0.01	0.1	-0.01
Tc00.1047053510105.160	hypothetical protein [8307.t00016]	4	S	115668:117242	82.89	19	-0.09	0.08	-0.02	-0.06	0.05	-0.02	0	0.01	0.19	0	-0.23	-0.11	0.01	-0.01	0.07	-0.03
Tc00.1047053510105.160	3' UTR	4	S	117243:117641	133.33	3	-0.12	0.14	0	-0.05	0.14	-0.06	0.05	0	0.25	-0.09	-0.29	-0.14	0.07	0.11	0.32	-0.1
Tc00.1047053510105.170	dihydrolipoamide acetyltransferase precursor putative [8307.t00017]	4	S	117642:119057	74.52	19	-0.08	0.06	-0.04	-0.04	0.03	0	-0.13	0.01	0.24	0.04	-0.2	-0.09	0.03	-0.03	0.07	-0.02
Tc00.1047053510105.170	3' UTR	4	S	119058:120021	160.83	6	-0.3	-0.16	-0.24	-0.26	-0.21	-0.09	0.04	-0.29	0.08	-0.26	-0.35	-0.07	-0.19	-0.04	0.1	-0.23
Tc00.1047053510105.180	hypothetical protein conserved [8307.t00018]	4	S	120022:123027	79.1	38	-0.16	0	-0.07	-0.15	0.01	-0.05	-0.04	-0.11	0.22	-0.09	-0.26	-0.06	0	0	0.11	-0.1
Tc00.1047053510105.180	3' UTR	4	S	123028:123221	195	1	-0.1	0.06	0.07	-0.15	0	0.41	0.08	0.03	0.43	-0.11	-0.06	0.01	0.13	0.13	0.15	0
Tc00.1047053510105.184	hypothetical protein conserved [8307.t00033]	4	S	123222:123986	76.5	10	-0.19	0.01	-0.07	-0.17	-0.03	0.03	-0.08	-0.09	0.07	-0.14	-0.24	-0.1	0	-0.03	-0.01	-0.1
Tc00.1047053510105.184	3' UTR	4	S	123987:124825	120	7	-0.26	-0.06	-0.1	-0.16	-0.14	-0.07	-0.05	-0.17	0.32	-0.2	-0.38	-0.11	-0.04	-0.05	0.24	-0.16
Tc00.1047053510105.190	hypothetical protein conserved [8307.t00019]	4	S	124826:125965	87.69	13	-0.11	0.03	0.01	-0.12	0.05	0.09	-0.02	-0.08	0.15	-0.04	-0.29	-0.07	0.05	0.04	0.06	-0.02
Tc00.1047053510105.190	3' UTR	4	S	125966:126794	92.22	9	-0.1	0.07	0.01	-0.11	0.09	0	0.06	-0.09	0.19	-0.06	-0.35	-0.07	0.09	0.06	0.12	-0.06
Tc00.1047053510105.200	hypothetical protein conserved [8307.t00020]	4	S	126795:130733	87.53	45	-0.1	0.06	0	-0.07	0.03	0.01	0	-0.04	0.22	-0.04	-0.26	-0.07	0.08	0	0.1	-0.02
Tc00.1047053510105.200	3' UTR	4	S	130734:131343	152.75	4	-0.09	0.09	0.03	-0.1	0.08	-0.03	0.03	-0.09	0.33	-0.07	-0.28	-0.2	0.09	-0.15	0.34	-0.05
Tc00.1047053510105.210	mitochondrial ATP-dependent zinc metallopeptidase putative [8307.t00021]	4	S	131344:133317	78.95	25	-0.05	0.09	0.02	-0.07	0.09	-0.07	-0.05	-0.05	0.19	0	-0.22	-0.14	0.1	-0.03	0.08	0
Tc00.1047053510105.210	3' UTR	4	S	133318:134042	363	2	-0.14	0.04	-0.09	-0.13	0.09	-0.05	-0.07	-0.07	0.2	-0.12	-0.36	-0.24	-0.02	-0.11	0.56	-0.09
Tc00.1047053510105.220	hypothetical protein conserved [8307.t00022]	4	S	134043:136868	83.11	34	-0.09	0.1	0.02	-0.09	0.16	0	0.02	-0.04	0.22	-0.05	-0.16	-0.06	0.11	0.05	0.14	-0.04
Tc00.1047053510105.220	3' UTR	4	S	136869:137539	224	3	-0.2	0.06	0.01	-0.17	0.13	-0.14	-0.07	-0.12	0.3	-0.16	-0.52	-0.14	0.15	-0.06	0.23	-0.14
Tc00.1047053510105.230	glyceraldehyde 3-phosphate dehydrogenase cytosolic putative [8307.t00023]	4	S	137540:138556	145.28	7	0.01	0.05	0.04	-0.01	0.14	-0.01	-0.09	0.06	0.32	0.08	-0.14	0	0.14	-0.12	0.18	0.12
Tc00.1047053510105.230	3' UTR	4	S	138557:139088	133.25	4	0.07	0.19	0.18	0.13	0.41	-0.01	-0.15	0.1	0.44	0.18	-0.23	0.03	0.24	-0.18	0.16	0.21
Tc00.1047053510105.240	short chain 3-hydroxyacyl-coa dehydrogenase putative [8307.t00024]	4	S	139089:140051	96.3	10	-0.11	0.01	-0.05	-0.13	0.07	0.14	0.04	-0.1	0.32	-0.1	-0.22	0.01	0.01	0.06	0.18	-0.06
Tc00.1047053510105.240	3' UTR	4	S	140052:140344	294	1	-0.15	-0.03	-0.08	-0.23	0.01	-0.21	0.09	-0.1	0.1	-0.11	-0.21	-0.29	0	-0.28	0.01	-0.07
Tc00.1047053510105.250	membrane-bound acid phosphatase 2 putative [8307.t00025]	4	S	140345:141901	74.14	21	-0.06	0.09	0.04	-0.05	0.14	-0.01	-0.05	-0.01	0.22	0.01	-0.19	-0.12	0.12	-0.03	0.07	0
Tc00.1047053510105.250	3' UTR	4	S	141902:154688	399.62	32	-0.42	-0.19	-0.27	-0.38	-0.29	-0.1	-0.01	-0.29	0.41	-0.43	-0.31	-0.08	-0.18	-0.04	0.23	-0.32
Tc00.1047053510105.310	mucin-associated surface protein (MASP) putative [8307.t00031]	4	S	154689:155993	108.75	12	0	-0.54	-0.02	-0.53	0.3	0.06	0.02	-0.48	0.9	0.29	-0.18	0	0.22	0.04	0.49	0.1
Tc00.1047053510105.310	3' UTR	4	S	155994:156269	277	1	0.03	-0.56	-0.02	-0.74	0.44	0	0.03	-0.71	0.88	0.42	-0.22	0.13	0.24	0.09	0.44	0.1
Tc00.1047053510105.322	elongation factor 1-gamma (EF-1-gamma pseudogene) putative [8307.t00037]|TRUNCATED PRODUCT	4	S	156270:156881	306	2	0.06	-0.2	0.25	-0.3	0.34	-0.01	0	-0.3	0.39	0.25	-0.03	-0.07	0.32	0.01	0.15	0.07
Tc00.1047053510105.322	3' UTR	4	S	156882:158600	1618	1	-0.81	-0.41	-0.48	-0.74	-0.37	-0.02	-0.08	-0.56	0.44	-0.73	-0.77	-0.2	-0.49	-0.1	0.18	-0.52
Tc00.1047053510107.15	trans-sialidase putative [5839.t00004]|PARTIAL (714)|SigPep	4	S	158601:159314	178.5	4	-0.38	-0.22	-0.28	-0.35	-0.25	-0.04	-0.04	-0.39	0.43	-0.49	-0.49	0.1	-0.34	-0.12	0.08	-0.23
Tc00.1047053510107.15	3' UTR	4	S	159315:160633	440	3	-0.83	-0.44	-0.68	-0.82	-0.52	0	0.15	-0.69	0.81	-0.96	-1.02	0.03	-0.64	0.06	0.41	-0.66
Tc00.1047053510107.30	mucin-associated surface protein (MASP) putative [5839.t00003]	4	S	160634:161713	108	10	-0.94	-0.29	-0.56	-0.81	-0.37	0.06	0.35	-0.55	0.91	-0.94	-1.13	0.1	-0.49	0.15	0.54	-0.56
Tc00.1047053510107.30	3' UTR	4	S	161714:161962	125	2	-0.91	-0.41	-0.67	-0.65	-0.43	0.28	0.27	-0.71	1	-1.04	-1.28	0.13	-0.59	0.13	0.31	-0.78
Tc00.1047053510107.41	elongation factor 1-gamma (EF-1-gamma pseudogene) putative [5839.t00005]|TRUNCATED PRODUCT	4	S	161963:162481	519	1	-0.65	-0.36	-0.5	-0.67	-0.31	-0.3	0.01	-0.65	0.76	-0.8	-0.91	-0.41	-0.53	-0.06	0.23	-0.51
Tc00.1047053508047.11	trans-sialidase putative [7580.t00010]|PARTIAL (525)|SigPep	4	S	163401:163925	131.25	4	-0.56	-0.28	-0.41	-0.52	-0.3	-0.01	0.09	-0.53	0.6	-0.6	-0.81	-0.13	-0.43	0	0.15	-0.36
Tc00.1047053508047.11	3' UTR	4	S	163926:165226	1302	1	-1.02	-0.62	-0.9	-1.06	-0.78	0.19	0.06	-0.87	0.81	-1.12	-1.25	0.1	-0.76	-0.09	0.35	-0.87
Tc00.1047053508047.20	mucin-associated surface protein (MASP) putative [7580.t00002]	4	S	165227:166306	108	10	-0.93	-0.31	-0.58	-0.85	-0.44	0.09	0.33	-0.59	0.82	-0.98	-1.14	0.11	-0.46	0.16	0.48	-0.62
Tc00.1047053508047.20	3' UTR	4	S	166307:166582	277	1	-0.98	-0.57	-0.81	-0.87	-0.53	0	0.23	-0.8	0.88	-1.13	-1.18	-0.15	-0.67	0.27	0.49	-0.87
Tc00.1047053508047.25	elongation factor 1-gamma (EF-1-gamma pseudogene) putative [7580.t00009]|TRUNCATED PRODUCT	4	S	166583:166921	169.5	2	-0.58	-0.15	-0.41	-0.59	-0.16	-0.08	0.21	-0.48	1.06	-0.79	-0.9	-0.1	-0.31	0.01	0.64	-0.38
Tc00.1047053508047.25	3' UTR	4	S	166922:168231	1311	1	-0.71	-0.57	-0.52	-0.57	-0.3	0.14	0.33	-0.55	0.55	-0.87	-0.78	0.07	-0.5	0.16	0.37	-0.49
Tc00.1047053508047.60	trans-sialidase putative [7580.t00006]|FULL LENGTH (2772)|SigPep 1 VTVxNVxLYNR GPIanchor	4	S	172800:175571	554.4	5	-0.59	-0.44	-0.34	-0.51	-0.31	-0.02	0.16	-0.45	0.52	-0.66	-0.28	0	-0.36	0.04	0.21	-0.28
Tc00.1047053508047.60	3' UTR	4	S	175572:176869	433	3	-0.82	-0.61	-0.61	-0.76	-0.49	0.07	0.12	-0.62	0.62	-0.92	-0.71	0.12	-0.54	0.07	0.34	-0.55
Tc00.1047053508047.70	mucin-associated surface protein (MASP) putative [7580.t00007]	4	S	176870:178084	303.75	4	-0.49	-0.41	-0.3	-0.57	-0.32	0.14	0.28	-0.47	0.45	-0.63	-0.17	0.17	-0.35	0.18	0.36	-0.24
Tc00.1047053508047.70	3' UTR	4	S	178085:178621	538	1	-0.85	-0.64	-0.67	-0.84	-0.38	0.1	0.04	-0.76	0.63	-1.02	-0.68	-0.21	-0.68	-0.14	0.66	-0.34
Tc00.1047053508047.80	mucin TcMUCII (pseudogene) putative [7580.t00008]|TRUNCATED PRODUCT	4	S	178622:179239	103	6	-0.52	-0.52	-0.35	-0.55	-0.31	-0.09	0.02	-0.57	0.24	-0.63	-0.47	-0.03	-0.45	-0.08	0.21	-0.04
Tc00.1047053402857.10	hypothetical protein conserved [9920.t00001]	4	P	1580:2542	68.78	14	-0.05	-0.04	-0.04	-0.02	-0.01	-0.04	0.07	0.03	-0.15	-0.07	-0.19	-0.03	0	-0.01	-0.18	-0.11
Tc00.1047053402857.10	3' UTR	4	P	2543:2783	80.66	3	-0.15	-0.04	-0.05	-0.2	-0.03	-0.08	0.13	-0.05	-0.31	-0.2	-0.19	-0.15	-0.03	0	-0.26	-0.19
Tc00.1047053402857.20	hypothetical protein [9920.t00002]	4	P	2784:5942	83.13	38	-0.1	-0.01	-0.06	0.03	0	0.03	0.11	0	-0.19	-0.1	-0.25	0	-0.02	0.02	-0.15	-0.15
Tc00.1047053402857.20	3' UTR	4	P	5943:13228	272.66	3	-0.07	-0.02	-0.04	0.05	-0.04	-0.3	-0.1	-0.02	-0.55	-0.15	-0.13	-0.09	-0.04	-0.36	-0.36	-0.16
Tc00.1047053507681.259	hypothetical protein conserved [7431.t00028]	4	P	13229:15802	83.03	31	0.01	0.07	-0.01	0.12	0.07	0.06	0.06	0.09	-0.13	0.03	-0.04	-0.02	0.03	0.05	-0.08	-0.01
Tc00.1047053507681.259	3' UTR	4	P	15803:16298	165.66	3	0	0.08	0	0.08	0.08	-0.08	0.01	0.01	-0.45	-0.05	0.18	0.02	0.04	0.02	-0.32	-0.05
Tc00.1047053507681.250	hypothetical protein conserved [7431.t00025]	4	P	16299:18224	74.07	26	-0.08	-0.01	-0.07	0.04	-0.04	0	-0.09	-0.01	-0.15	-0.03	-0.06	-0.03	0	-0.04	-0.14	-0.1
Tc00.1047053507681.250	3' UTR	4	P	18225:18522	149.5	2	-0.13	0.03	-0.14	0	-0.05	-0.1	0.03	-0.05	-0.24	-0.23	-0.04	0.06	-0.05	-0.16	-0.26	-0.13
Tc00.1047053507681.240	hypothetical protein conserved [7431.t00024]	4	P	18523:19818	76.23	17	-0.03	-0.01	-0.07	0.02	-0.03	0.01	0.01	0.01	-0.1	0	-0.1	-0.04	-0.07	-0.02	-0.13	-0.07
Tc00.1047053507681.240	3' UTR	4	P	19819:20214	198.5	2	-0.04	-0.06	-0.18	-0.05	-0.03	0.24	0.3	-0.22	-0.37	-0.26	0.11	-0.06	-0.1	0.15	-0.06	-0.21
Tc00.1047053507681.230	hypothetical protein conserved [7431.t00023]	4	P	20215:21780	87	18	0	0.03	0	0.07	0.07	0.05	0.08	0.01	-0.03	0.01	-0.13	0.01	0.01	0.05	-0.03	0
Tc00.1047053507681.230	3' UTR	4	P	21781:22235	114	4	-0.03	-0.01	-0.01	0.14	0.07	-0.01	-0.15	0.06	-0.08	0.02	-0.16	-0.15	0.1	0.05	-0.08	-0.02
Tc00.1047053507681.220	pre-mRNA splicing factor ATP-dependent RNA helicase putative [7431.t00022]	4	P	22236:25403	90.51	35	-0.02	0	-0.07	0.04	0	-0.01	-0.06	0	-0.13	-0.02	-0.07	-0.05	-0.04	-0.03	-0.1	-0.05
Tc00.1047053507681.220	3' UTR	4	P	25404:26752	135	10	0.03	0.05	-0.02	-0.02	0.05	0.05	0.05	-0.03	-0.28	0	0.21	-0.07	-0.03	0.16	-0.19	0
Tc00.1047053507681.210	hypothetical protein conserved [7431.t00021]	4	P	26753:30448	78.63	47	-0.05	0	-0.07	0.04	0.02	0.05	0.01	0.02	-0.11	-0.04	-0.08	-0.02	-0.03	0.06	-0.1	-0.08
Tc00.1047053507681.210	3' UTR	4	P	30449:30837	130	3	-0.18	-0.16	-0.19	-0.15	-0.08	-0.12	0.04	-0.12	-0.05	-0.14	-0.16	-0.13	-0.14	0	0.09	-0.24
Tc00.1047053507681.200	serine carboxypeptidase S28 putative [7431.t00020]	4	P	30838:32289	85.41	17	0	0.06	-0.05	0.02	0.05	0.01	0	0.02	-0.03	0	-0.1	-0.03	0.01	0.07	0.01	-0.02
Tc00.1047053507681.200	3' UTR	4	P	32290:32714	142	3	-0.21	-0.27	-0.24	-0.24	-0.15	-0.01	0	-0.22	-0.05	-0.2	-0.21	-0.17	-0.3	0.05	0	-0.22
Tc00.1047053507681.189	hypothetical protein conserved [7431.t00027]	4	P	32715:32996	70.5	4	-0.1	0.03	-0.08	-0.01	0	0.13	0.23	-0.06	0.04	-0.1	-0.12	0	-0.08	0.18	0.08	-0.11
Tc00.1047053507681.189	3' UTR	4	P	32997:34583	144.36	11	0.02	0.03	-0.05	-0.02	0	0.03	0.03	-0.01	-0.07	-0.02	-0.12	0.01	0	0.02	0	-0.02
Tc00.1047053507681.180	hypothetical protein conserved [7431.t00018]	4	P	34584:37166	89.06	29	0	0.01	-0.04	0	0.04	0.02	0.01	0.01	-0.07	0	-0.12	-0.05	-0.01	0.04	-0.12	-0.04
Tc00.1047053507681.180	3' UTR	4	P	37167:37554	97.25	4	0.08	0.17	0.06	0.02	0.1	0.07	0.14	0.06	-0.14	0.06	0.07	0.1	0.12	0.26	0.11	0
Tc00.1047053507681.170	hypothetical protein conserved [7431.t00017]	4	P	37555:38214	94.28	7	-0.14	-0.08	-0.07	-0.12	-0.06	0	-0.01	-0.1	-0.24	-0.16	-0.15	-0.04	-0.07	0.04	-0.1	-0.13
Tc00.1047053507681.170	3' UTR	4	P	38215:38961	124.66	6	-0.23	-0.17	-0.21	-0.17	-0.14	-0.12	-0.03	-0.17	-0.12	-0.28	-0.06	-0.07	-0.2	0.05	-0.02	-0.24
Tc00.1047053507681.160	40S ribosomal protein S24E putative [7431.t00016]	4	P	38962:39375	82.8	5	-0.04	0	-0.08	0	-0.04	-0.16	-0.15	0	-0.24	-0.02	-0.14	-0.14	-0.06	-0.11	-0.21	-0.05
Tc00.1047053507681.160	3' UTR	4	P	39376:39691	105.66	3	-0.09	-0.15	-0.16	-0.24	-0.08	-0.04	0.02	-0.25	-0.27	-0.11	-0.1	-0.04	-0.17	-0.05	-0.16	-0.17
Tc00.1047053507681.150	40S ribosomal protein S24E putative [7431.t00015]	4	P	39692:40105	69	6	-0.06	0	-0.1	-0.01	0.03	-0.08	-0.03	-0.02	-0.22	0	-0.07	-0.07	-0.05	0	-0.21	-0.01
Tc00.1047053507681.150	3' UTR	4	P	40106:40810	141.19	5	0.2	0.09	0.11	0.08	0.09	0.01	-0.16	0.12	-0.04	0.13	-0.01	-0.01	0.08	0.02	-0.04	0.17
Tc00.1047053507681.130	hypothetical protein conserved [7431.t00013]	4	P	40811:45685	79.91	61	-0.06	-0.04	-0.09	-0.01	-0.02	0	-0.02	-0.02	-0.01	-0.03	-0.13	-0.04	-0.06	0.01	-0.1	-0.05
Tc00.1047053507681.130	3' UTR	4	P	45686:46774	272.5	4	-0.13	-0.06	-0.11	-0.09	-0.06	-0.09	-0.11	-0.03	0.23	-0.11	-0.25	-0.05	-0.07	-0.15	0.15	-0.1
Tc00.1047053507681.120	hypothetical protein conserved (pseudogene) [7431.t00012]|TRUNCATED PRODUCT	4	P	46775:48985	73.7	30	-0.04	0	-0.09	0.01	-0.02	0.02	-0.04	0.01	-0.05	-0.01	0.02	-0.02	-0.03	0	-0.15	-0.03
Tc00.1047053507681.120	3' UTR	4	P	48986:49587	150.75	4	-0.12	-0.04	-0.03	-0.15	-0.08	0.04	0.07	-0.03	0.17	-0.09	0.07	0.03	-0.06	0.17	0.01	-0.15
Tc00.1047053507681.100	ATP-binding cassette protein putative [7431.t00010]	4	P	49588:51636	85.37	24	0	0.04	-0.03	0.03	0.02	0.02	0	0.05	0	-0.01	-0.02	-0.02	0.01	0.05	-0.08	0
Tc00.1047053507681.90	hypothetical protein conserved [7431.t00009]	4	P	51757:53880	78.66	27	0.04	0.11	0	0.09	0.07	-0.02	-0.05	0.06	0.01	0.05	-0.04	-0.03	0.03	0	-0.04	0.05
Tc00.1047053507681.90	3' UTR	4	P	53881:54079	200	1	-0.18	-0.17	-0.17	-0.2	-0.16	0.12	0.13	-0.12	-0.03	-0.27	-0.23	0.03	-0.32	0.06	0.22	-0.19
Tc00.1047053507681.80	hypothetical protein [7431.t00008]	4	P	54080:55852	77.08	23	0.02	0.04	-0.04	0.03	0.03	0.01	-0.06	0.02	0.02	0.02	-0.02	-0.07	0.01	0	-0.04	0.02
Tc00.1047053507681.80	3' UTR	4	P	55853:56693	120.28	7	0.04	0.08	0.01	0.05	0.08	0.04	0.13	0.03	0.13	-0.05	-0.03	-0.02	0.02	0.07	0.08	0.02
Tc00.1047053507681.70	hypothetical protein conserved [7431.t00007]	4	P	56694:57719	78.92	13	-0.05	-0.05	-0.14	-0.05	-0.06	0.03	-0.07	-0.04	0.06	-0.04	-0.04	0	-0.09	0.02	-0.03	-0.02
Tc00.1047053507681.70	3' UTR	4	P	57720:57921	101.5	2	-0.19	-0.13	-0.19	-0.22	-0.08	0.03	0.14	-0.18	0.09	-0.24	-0.15	-0.01	-0.18	0.18	0.04	-0.2
Tc00.1047053507681.60	hypothetical protein conserved [7431.t00006]	4	P	57922:58254	83.25	4	-0.05	0	-0.07	-0.07	0	0.05	-0.06	-0.05	-0.07	-0.05	-0.08	-0.1	-0.05	-0.03	-0.04	-0.06
Tc00.1047053507681.60	3' UTR	4	P	58255:58652	99.75	4	-0.06	0	-0.05	-0.05	0	0.02	-0.06	-0.07	-0.15	-0.03	0.04	-0.16	-0.04	-0.08	-0.08	-0.1
Tc00.1047053507681.50	hypothetical protein conserved [7431.t00005]	4	P	58653:60203	77.55	20	-0.01	0.06	-0.07	-0.01	0	-0.03	-0.1	0.02	-0.04	-0.02	-0.06	-0.09	-0.02	-0.04	-0.08	0
Tc00.1047053507681.50	3' UTR	4	P	60204:60508	153	2	0	0.12	0.03	0.02	0.13	-0.07	0.02	-0.06	-0.22	-0.13	0.1	-0.18	0.01	0.08	-0.18	-0.06
Tc00.1047053507681.40	hypothetical protein [7431.t00004]	4	P	60509:62104	79.8	20	-0.09	-0.03	-0.1	-0.08	-0.05	0.01	-0.02	-0.06	0	-0.07	0.02	-0.02	-0.07	-0.01	-0.06	-0.08
Tc00.1047053507681.40	3' UTR	4	P	62105:62441	84.5	4	-0.05	0.05	-0.03	0.02	0.04	-0.05	-0.01	0.06	0.15	-0.01	0.04	-0.2	0.01	-0.12	-0.04	-0.03
Tc00.1047053507681.30	hypothetical protein conserved [7431.t00003]	4	P	62442:70271	79.89	98	-0.02	0.03	-0.05	0	0.03	0.02	-0.01	0.01	-0.03	-0.01	-0.01	-0.01	-0.02	0.01	-0.11	0
Tc00.1047053507681.30	3' UTR	4	P	70272:71617	122.45	11	-0.04	0.05	0.02	0	0.07	0.04	0.03	0.01	0.07	-0.04	-0.08	0.04	0.01	0.06	0.02	0.03
Tc00.1047053507681.20	succinyl-CoA ligase [GDP-forming] beta-chain putative [7431.t00002]	4	P	71618:72874	78.56	16	-0.03	0.03	-0.04	-0.04	0.02	-0.02	-0.11	0	-0.04	-0.05	0	-0.07	-0.01	-0.02	-0.08	-0.01
Tc00.1047053507681.20	3' UTR	4	P	72875:73219	86.5	4	-0.2	0.03	-0.04	-0.13	-0.01	0.07	0	-0.01	-0.21	-0.22	0.09	-0.02	0.06	0.03	-0.1	-0.19
Tc00.1047053507681.10	hypothetical protein conserved [7431.t00001]	4	P	73220:73612	78.59	5	-0.03	0.05	0.02	-0.05	0.09	0.07	0.05	0	-0.21	-0.01	0.09	-0.05	0	-0.04	-0.11	0.02
Tc00.1047053507681.10	3' UTR	4	P	73613:75019	7.1	10	0.08	0.22	0.08	0.08	0.13	0.03	0.12	0.06	-0.29	0.04	0.04	-0.04	0.07	0.05	-0.12	0.08
Tc00.1047053507767.10	succinyl-CoA ligase [GDP-forming] beta-chain putative [5514.t00001]	4	P	75020:75979	87.27	11	-0.03	0.09	-0.02	-0.06	0.02	-0.01	-0.1	0	-0.24	-0.02	0.03	-0.06	-0.02	-0.14	-0.11	-0.02
Tc00.1047053507767.10	3' UTR	4	P	75980:76123	0.5	2	-0.24	-0.03	-0.09	-0.19	-0.07	0	0.02	-0.18	-0.34	-0.28	-0.02	0.01	-0.04	0.11	-0.16	-0.23
Tc00.1047053507769.10	hypothetical protein conserved [5515.t00001]	4	P	76124:76516	98.25	4	0	0.14	0.06	-0.05	0.1	0	0	0.02	-0.25	0	0	-0.14	0.02	0.04	-0.06	0.04
Tc00.1047053507769.10	3' UTR	4	P	76517:76800	95	3	0.18	0.16	0.08	0.02	0.08	0.09	0.13	0.05	-0.22	0.18	0.08	0.12	0.06	0.18	-0.15	0.15
Tc00.1047053507769.20	hypothetical protein conserved [5515.t00002]	4	P	76801:77391	84.42	7	0.09	0.2	0.09	0.11	0.14	0.01	0	0.03	-0.33	0.08	0.07	-0.02	0.11	0.05	-0.22	0.12
Tc00.1047053507769.30	hypothetical protein conserved [5515.t00003]	4	P	77469:78179	88.87	8	0.09	0.24	0.1	0.1	0.05	0	0.04	0.04	-0.35	0.06	0.12	-0.03	0.04	0.16	-0.22	0.12
Tc00.1047053507769.30	3' UTR	4	P	78180:78547	184.5	2	0.22	0.37	0.18	0.26	0.25	0.07	0.21	0.15	-0.42	0.21	0.21	0.11	0.16	0.12	-0.28	0.26
Tc00.1047053507769.40	GTP-binding protein putative [5515.t00004]	4	P	78548:80086	90.52	17	0.04	0.17	0.07	0.11	0.12	0.02	0.03	0.06	-0.24	0.05	0.02	-0.08	0.09	0.02	-0.13	0.08
Tc00.1047053507769.40	3' UTR	4	P	80087:80402	158.5	2	-0.06	0.15	0.18	0	-0.04	0.26	0.06	-0.01	-0.02	-0.06	-0.08	0	0.13	0.28	0.1	-0.06
Tc00.1047053507769.50	ATP-dependent DEAD/H RNA helicase (pseudogene) putative [5515.t00005]|TRUNCATED PRODUCT	4	P	80403:80822	70	6	-0.04	0.17	0.06	0.01	0.15	-0.01	0.08	0	-0.19	-0.01	0.03	-0.03	0.13	-0.01	-0.01	0
Tc00.1047053509715.9	exosome complex exonuclease RRP41A putative [8179.t00019]	4	P	83687:84271	65	9	0	0.18	0.1	0.05	0.17	-0.05	-0.08	0.09	-0.24	0.05	0.03	-0.07	0.11	0	-0.03	0.05
Tc00.1047053509715.9	3' UTR	4	P	84272:84552	141	2	0.11	0.3	0.24	0.23	0.38	-0.03	0.09	0.18	-0.49	0.19	0.26	-0.01	0.22	0.04	-0.19	0.18
Tc00.1047053509715.20	clathrin coat assembly protein putative [8179.t00002]	4	P	84553:85803	83.4	15	-0.01	0.18	0.07	0.04	0.09	-0.07	-0.04	0.04	-0.25	0	0.04	-0.01	0.06	0.1	-0.14	0.01
Tc00.1047053509715.20	3' UTR	4	P	85804:85957	155	1	-0.04	0.18	0.03	-0.05	-0.01	-0.08	-0.07	-0.01	-0.4	-0.07	0.09	-0.13	-0.04	-0.03	-0.08	-0.11
Tc00.1047053509715.23	RNA-binding protein putative [8179.t00017]	4	P	85958:86311	50.57	7	-0.12	0.07	-0.06	-0.13	-0.01	-0.02	0.01	-0.06	-0.23	-0.09	0.02	0.01	-0.01	0.04	-0.01	-0.07
Tc00.1047053509715.23	3' UTR	4	P	86312:86573	131.5	2	-0.31	-0.04	-0.13	-0.38	-0.13	-0.01	0.01	-0.1	-0.12	-0.24	0.1	0	-0.17	0.08	-0.12	-0.22
Tc00.1047053509715.26	hypothetical protein conserved [8179.t00018]	4	P	86574:87179	75.75	8	-0.04	0.14	0	-0.01	0.05	-0.13	-0.13	0.03	-0.24	-0.04	0.02	-0.1	0.03	-0.11	-0.07	0
Tc00.1047053509715.30	cullin-like protein putative [8179.t00003]	4	P	87478:89604	85.08	25	0	0.22	0.06	0	0.09	-0.04	-0.09	0.02	-0.25	0	0.05	-0.13	0.09	-0.07	-0.01	0.03
Tc00.1047053509715.30	3' UTR	4	P	89605:90021	139.33	3	0	0.14	0.04	0.09	0.04	0.08	0.02	0.18	-0.28	-0.02	0.05	-0.22	0.19	0.02	-0.1	0.06
Tc00.1047053509715.40	fibrillarin putative [8179.t00004]	4	P	90022:90972	86.45	11	-0.05	0.1	0.02	-0.02	0.06	0.07	0.05	0	-0.15	-0.06	-0.02	0.03	0.01	0.04	0.01	-0.02
Tc00.1047053509715.40	3' UTR	4	P	90973:93432	223.72	11	-0.07	0.05	-0.06	-0.08	0	-0.04	-0.07	-0.07	-0.38	-0.08	0.06	-0.08	-0.01	-0.1	-0.22	0
Tc00.1047053509715.60	hypothetical protein conserved [8179.t00006]	4	P	93433:94926	74.7	20	-0.06	0.05	-0.1	-0.03	-0.03	0.04	0	-0.03	-0.14	-0.08	-0.05	-0.06	-0.06	0.01	-0.05	-0.01
Tc00.1047053509715.60	3' UTR	4	P	94927:95175	125	2	0.12	0.2	0.07	0.17	0.2	0.05	0.04	0.12	-0.47	0.13	0.04	-0.1	0.18	-0.06	-0.03	0.2
Tc00.1047053509715.70	folylpolyglutamate-dihydrofolate synthetase putative [8179.t00007]	4	P	95176:96639	86.11	17	0	0.11	0	0.02	0.03	-0.01	-0.05	0.01	-0.24	0	0	-0.08	0.04	0.02	-0.11	0.06
Tc00.1047053509715.70	3' UTR	4	P	96640:97258	88.57	7	0.11	0.29	0.13	0.13	0.24	0.04	0.12	0.11	-0.24	0.08	0.18	0	0.11	0.06	-0.08	0.16
Tc00.1047053509715.80	hypothetical protein conserved [8179.t00008]	4	P	97259:100273	88.67	34	0.05	0.17	0.02	0.06	0.09	0.06	0.02	0.06	-0.21	0.03	0.09	0.02	0.05	0.09	-0.12	0.11
Tc00.1047053509715.80	3' UTR	4	P	100274:101153	110.12	8	-0.02	0.13	0.04	-0.05	0.01	0.06	0.18	0	-0.39	-0.06	0.28	0.03	0.02	0.05	-0.24	0.01
Tc00.1047053509715.90	UDP-glucose/GDP-mannose dehydrogenase family NAD binding domain putative [8179.t00009]	4	P	101154:102659	88.58	17	-0.06	0.08	-0.06	-0.09	-0.02	0.01	0.02	-0.06	-0.14	-0.13	-0.04	-0.05	-0.05	-0.03	0.01	0
Tc00.1047053509715.90	3' UTR	4	P	102660:103058	133.33	3	0.13	0.35	0.17	0.15	0.28	0	-0.02	0.24	-0.27	0.13	0.29	0.03	0.17	0.08	-0.16	0.27
Tc00.1047053509715.104	protein kinase putative [8179.t00016]	4	P	103059:107168	80.58	51	-0.03	0.1	-0.05	-0.04	0.01	0.02	0	-0.01	-0.24	-0.08	0.05	-0.01	-0.02	-0.02	-0.15	0.02
Tc00.1047053509715.104	3' UTR	4	P	107169:107468	100.33	3	-0.08	0	0.04	-0.07	0.06	-0.05	0.04	0	-0.34	-0.18	0.07	-0.1	0.06	0.07	-0.07	-0.01
Tc00.1047053509715.120	phosphatidylinositol-4-phosphate 5-Kinase putative [8179.t00012]	4	P	107469:110231	78.94	35	0.03	0.16	0.02	0.04	0.09	-0.01	-0.03	0.03	-0.23	-0.04	0.05	-0.01	0.04	0.02	-0.14	0.1
Tc00.1047053509715.120	3' UTR	4	P	110232:112224	199.4	10	-0.08	0.04	-0.09	-0.12	-0.1	0.22	0.1	-0.07	-0.25	-0.16	0.06	0.01	-0.1	0.1	-0.26	0
Tc00.1047053509715.130	hypothetical protein conserved [8179.t00013]	4	P	112225:113829	89.16	18	0.05	0.22	0.07	0.05	0.1	-0.11	-0.14	0.13	-0.2	0.07	0.11	-0.06	0.13	-0.1	-0.08	0.17
Tc00.1047053509715.130	3' UTR	4	P	113830:113974	73	2	0.05	0.19	0.08	-0.02	0.1	0.1	0.02	0.06	-0.35	0.18	0.02	-0.05	0.15	0.03	-0.18	0.15
Tc00.1047053509715.140	hypothetical protein conserved [8179.t00014]	4	P	113975:114826	94.66	9	0.13	0.21	0.23	0.11	0.12	-0.03	0.02	0.24	-0.16	0.26	0.12	-0.06	0.24	0.02	-0.06	0.19
Tc00.1047053509715.140	3' UTR	4	P	114827:115286	115.25	4	0.15	0.19	0.23	0.03	0.06	0.03	0.08	0.12	-0.23	0.26	0.13	-0.05	0.22	0.11	-0.18	0.23
Tc00.1047053509715.150	hypothetical protein [8179.t00015]	4	P	115287:115838	92	6	0.02	0.17	0.08	0.01	0.12	-0.04	-0.08	0.09	-0.17	0.1	0.02	-0.08	0.07	-0.05	-0.1	0.13
Tc00.1047053509717.9	hypothetical protein (pseudogene) [8180.t00017]|TRUNCATED PRODUCT	4	P	116565:117254	69	10	-0.01	0.23	0.09	0.03	0.13	0.02	-0.04	0.14	-0.21	0.12	0	-0.1	0.1	-0.02	-0.1	0.09
Tc00.1047053509717.9	3' UTR	4	P	117255:117641	129.33	3	-0.02	0.18	0.16	0	0.13	0.09	0.07	0.08	-0.22	-0.06	-0.08	-0.22	0.15	0.02	0	0.02
Tc00.1047053509717.20	dihydrolipoamide acetyltransferase precursor putative [8180.t00002]	4	P	117642:119057	70.8	20	0.03	0.21	0.09	0.04	0.11	-0.01	0	0.1	-0.21	0.13	0.11	-0.09	0.13	0	-0.1	0.13
Tc00.1047053509717.20	3' UTR	4	P	119058:119961	150.83	6	-0.02	0.18	0.04	0.03	0.1	-0.01	0.01	-0.02	-0.32	0.02	0.25	-0.02	0.09	-0.03	-0.22	0.04
Tc00.1047053509717.30	hypothetical protein conserved [8180.t00003]	4	P	119962:122967	77.07	39	0.02	0.19	0.1	0	0.12	-0.03	0.01	0.03	-0.27	0.07	0.11	-0.05	0.15	0	-0.12	0.07
Tc00.1047053509717.30	3' UTR	4	P	122968:123169	203	1	0.18	0.22	0.17	0.08	0.12	0.13	-0.04	0.13	-0.04	0.2	0.25	0.04	0.32	-0.07	0.02	0.35
Tc00.1047053509717.34	hypothetical protein conserved [8180.t00018]	4	P	123170:123934	85	9	0	0.19	0.08	-0.05	0.04	-0.1	-0.04	0.05	-0.23	0.02	0.04	-0.02	0.13	-0.01	-0.14	0.07
Tc00.1047053509717.34	3' UTR	4	P	123935:124718	130.83	6	-0.06	0.09	-0.04	-0.07	-0.01	0.04	0.03	-0.1	-0.3	-0.06	-0.07	0.01	0.04	-0.05	-0.19	-0.01
Tc00.1047053509717.40	hypothetical protein conserved [8180.t00004]	4	P	124719:126002	91.71	14	0.13	0.25	0.19	0.04	0.16	0.08	0	0.11	-0.16	0.14	0.07	-0.03	0.22	0	-0.06	0.16
Tc00.1047053509717.40	3' UTR	4	P	126003:126679	113	6	0.28	0.38	0.32	0.29	0.38	0.08	0.06	0.22	-0.44	0.32	0.2	0.08	0.36	0.07	-0.29	0.37
Tc00.1047053509717.50	hypothetical protein conserved [8180.t00005]	4	P	126680:130993	81.39	53	0.04	0.19	0.13	0.02	0.09	0.01	-0.01	0.06	-0.15	0.08	0	-0.03	0.18	0.02	-0.04	0.1
Tc00.1047053509717.50	3' UTR	4	P	130994:131696	140.8	5	0	0.16	0.07	-0.03	0.13	0.04	0.19	0	-0.34	-0.01	0.25	-0.11	0.1	-0.16	-0.17	0.04
Tc00.1047053509717.60	mitochondrial ATP-dependent zinc metallopeptidase putative [8180.t00006]	4	P	131697:133670	82.25	24	0.12	0.26	0.19	0.04	0.22	-0.01	0	0.1	-0.18	0.14	0.05	-0.08	0.22	0.02	-0.06	0.16
Tc00.1047053509717.60	3' UTR	4	P	133671:134405	245.33	3	0.18	0.4	0.33	0.14	0.44	0.18	0.09	0.15	-0.47	0.18	0.15	0.04	0.37	-0.05	-0.28	0.29
Tc00.1047053509717.70	hypothetical protein conserved [8180.t00007]	4	P	134406:137231	80.74	35	0.06	0.27	0.19	0.05	0.26	0.02	0.08	0.09	-0.19	0.1	0.1	-0.02	0.22	0.06	-0.03	0.12
Tc00.1047053509717.70	3' UTR	4	P	137232:137891	220.33	3	-0.05	0.18	0.02	-0.04	0.29	-0.1	-0.07	-0.02	-0.43	0.05	0.23	0	0.13	-0.08	-0.2	0.05
Tc00.1047053509717.80	glyceraldehyde 3-phosphate dehydrogenase cytosolic putative [8180.t00008]	4	P	137892:138908	145.28	7	0.19	0.23	0.18	0.17	0.22	0.07	-0.14	0.2	-0.18	0.23	0.22	-0.06	0.29	-0.02	0	0.19
Tc00.1047053509717.80	3' UTR	4	P	138909:139419	102.4	5	0.15	0.2	0.16	0.08	0.22	-0.08	0	0.05	-0.27	0.16	0.24	-0.1	0.24	0.02	-0.16	0.21
Tc00.1047053509717.90	short chain 3-hydroxyacyl-coa dehydrogenase putative [8180.t00009]	4	P	139420:140382	87.54	11	0.01	0.15	0.11	-0.05	0.21	0.12	0.13	0	-0.11	0.03	0.09	0	0.13	0.12	0.01	0.06
Tc00.1047053509717.90	3' UTR	4	P	140383:140699	159	2	0.13	0.25	0.23	-0.01	0.29	0.1	0.03	0.05	-0.32	0.05	0.13	-0.18	0.19	-0.18	-0.14	0.13
Tc00.1047053509717.100	membrane-bound acid phosphatase 2 putative [8180.t00010]	4	P	140700:142256	81.94	19	0.08	0.23	0.17	0.06	0.27	-0.01	-0.05	0.1	-0.22	0.15	0.1	-0.09	0.21	0.02	-0.11	0.15
Tc00.1047053509717.100	3' UTR	4	P	142257:149828	315.54	24	-0.03	0.12	0.06	-0.07	0.15	-0.02	0	-0.08	-0.44	-0.03	0.14	-0.09	0.1	0	-0.1	0.03
Tc00.1047053509717.152	ATP-dependent DEAD/H RNA helicase (pseudogene) putative [8180.t00020]|TRUNCATED PRODUCT	4	P	153595:154623	147	7	-0.54	-0.37	-0.45	-0.25	-0.17	-0.05	0	-0.19	-1.06	-0.72	0.13	-0.02	-0.28	-0.16	-0.45	-0.36
Tc00.1047053509717.164	N-acetyltransferase complex ARD1 subunit (pseudogene) putative [8180.t00019]|TRUNCATED PRODUCT	4	P	154767:155267	501	1	-0.32	-0.36	-0.44	-0.18	-0.11	-0.33	-0.13	-0.31	-0.76	-0.42	0.13	-0.07	-0.34	-0.06	-0.24	-0.16
Tc00.1047053506001.90	retrotransposon hot spot (RHS) protein putative [6771.t00009]	4	P	166550:169312	552.6	5	-0.59	-1.1	-0.75	-0.69	-0.53	0.13	0.13	-0.65	-0.8	-0.84	-0.55	-0.01	-0.51	0	-0.48	-1.04
Tc00.1047053506001.90	3' UTR	4	P	169313:179937	2125.19	5	-0.61	-1.18	-0.92	-0.76	-0.62	-0.12	0.12	-0.72	-1.01	-0.99	0.2	0	-0.61	0.05	-0.72	-0.92
Tc00.1047053506001.50	mucin-associated surface protein (MASP) putative [6771.t00005]	4	P	179938:181221	116.72	11	-0.36	-0.23	0.51	-0.58	-0.45	0.3	0.35	-0.5	-0.93	-0.83	0.27	0.3	-0.47	0.31	-0.57	0.57
Tc00.1047053506001.50	3' UTR	4	P	181222:182501	640.5	2	-0.39	-0.23	0.11	-0.62	-0.44	0.03	0.23	-0.57	-0.84	-0.87	0.97	0.35	-0.54	0.21	-0.7	-0.19
Tc00.1047053506001.40	trans-sialidase putative [6771.t00004]|FULL LENGTH (2652)|SigPep 1 VTVxNVxLYNR GPIanchor	4	P	182502:185153	378.85	7	-0.25	-0.28	0	-0.38	-0.22	0.03	0.23	-0.61	-0.64	-0.59	0.76	0.11	-0.33	0.09	-0.43	-0.02
Tc00.1047053510249.40	5' UTR	5	S	5.26528	3761.5	2	-1.1	-1.29	-0.82	-1.12	-0.79	-0.06	-0.01	-1.42	-0.24	-1.34	-1.08	-0.08	-1.06	-0.09	-0.02	-0.87
Tc00.1047053510249.40	surface protease GP63 putative [8346.t00004]	5	S	7523:8410	888	1	-1.34	-1.29	-1.08	-1.32	-0.83	-0.11	-0.04	-1.42	0.24	-1.47	-1	-0.19	-1.26	0.05	-0.13	-1.04
Tc00.1047053510249.40	3' UTR	5	S	8411:9499	272.5	4	-1.07	-1.29	-0.89	-1.23	-0.82	-0.06	0.05	-1.52	0	-1.3	-1.18	-0.17	-1.15	0.08	0.07	-0.82
Tc00.1047053510249.30	hypothetical protein conserved [8346.t00003]	5	S	9500:10606	553.5	2	-1.01	-1.23	-0.8	-1.24	-0.76	-0.12	-0.12	-1.39	0	-1.29	-1.32	-0.37	-1.07	0.05	0.1	-0.79
Tc00.1047053510249.30	3' UTR	5	S	10607:11735	565	2	-0.9	-1.11	-0.78	-1.07	-0.61	-0.11	-0.09	-1.04	0.06	-0.93	-1.05	-0.13	-0.94	-0.09	0.19	-0.74
Tc00.1047053510249.14	3' UTR	5	S	14385:17679	260.81	11	-0.08	-0.11	-0.06	-0.13	-0.04	-0.13	0.05	-0.19	0.2	-0.11	-0.2	-0.11	-0.06	0	0.22	-0.5
Tc00.1047053510247.20	protein kinase putative [8345.t00002]	5	S	17680:18789	69.37	16	0.14	0.13	0.14	0.06	0.2	-0.02	0.02	0	0.04	0.06	-0.05	-0.12	0.18	0.06	0.1	0.09
Tc00.1047053510247.20	3' UTR	5	S	18790:19182	197	2	0.07	0.07	0.09	0.11	0.2	0.08	0.08	0.02	0.12	0.07	-0.16	-0.03	0.17	0.07	0.03	0.27
Tc00.1047053510247.10	R27-2 protein putative [8345.t00001]	5	S	19183:23976	319.6	15	0.05	0.17	0.12	-0.04	0.17	-0.09	0.04	-0.04	0.08	0	-0.19	-0.14	0.12	-0.05	0.19	0.18
Tc00.1047053511369.5	3' UTR	5	S	97323:97711	390	1	-0.43	-0.24	-0.27	-0.53	-0.37	0.08	0.14	-0.91	-0.33	-0.51	-0.1	-0.28	-0.17	-0.15	-0.38	-0.44
Tc00.1047053508949.4	3' UTR	5	S	104023:104287	133	2	-0.24	-0.2	-0.14	-0.27	-0.15	0.01	0.02	-0.6	0.03	-0.21	-0.18	0.06	-0.09	0	0.12	-0.28
Tc00.1047053508949.10	hypothetical protein conserved [5629.t00001]	5	S	104288:105049	76.2	10	-0.15	-0.17	-0.21	-0.11	-0.24	-0.15	-0.24	-0.5	0.01	-0.14	-0.17	-0.16	-0.25	-0.04	0.06	-0.18
Tc00.1047053508949.10	3' UTR	5	S	105050:105413	91.25	4	-0.08	0.01	-0.02	-0.02	-0.14	-0.15	-0.13	0.01	0.24	-0.01	-0.01	-0.14	-0.16	-0.25	0.19	-0.06
Tc00.1047053508949.20	hypothetical protein conserved [5629.t00002]	5	S	105414:106040	78.37	8	-0.1	-0.05	-0.12	-0.04	-0.09	-0.14	-0.27	-0.08	0.12	-0.04	-0.07	-0.15	-0.09	-0.2	0.01	-0.13
Tc00.1047053508949.20	3' UTR	5	S	106041:106303	132	2	-0.2	-0.1	-0.13	-0.06	-0.25	-0.04	-0.24	-0.11	0.08	-0.14	-0.29	-0.17	-0.17	-0.11	0.13	-0.07
Tc00.1047053508949.30	hypothetical protein conserved [5629.t00003]	5	S	106304:109132	80.82	35	-0.18	-0.14	-0.17	-0.13	-0.2	-0.12	-0.21	-0.14	0.14	-0.15	-0.18	-0.21	-0.21	-0.09	0.1	-0.19
Tc00.1047053508949.30	3' UTR	5	S	109133:109483	117.33	3	-0.14	-0.15	-0.18	-0.26	-0.33	-0.18	-0.11	-0.23	0.08	-0.14	-0.22	0	-0.25	-0.04	0.13	-0.17
Tc00.1047053508949.40	hypothetical protein conserved [5629.t00004]	5	S	109484:110596	92.75	12	-0.13	-0.11	-0.15	-0.11	-0.09	-0.11	-0.21	-0.1	0	-0.07	-0.14	-0.13	-0.14	-0.07	-0.05	-0.12
Tc00.1047053508949.40	3' UTR	5	S	110597:111162	113.4	5	-0.04	0	0.05	0.04	0.11	0.06	0.02	0.02	0.24	-0.05	-0.05	0	0.08	0.09	0.28	0
Tc00.1047053508949.50	protein kinase putative [5629.t00005]	5	S	111163:112206	87	12	-0.12	-0.12	-0.11	-0.03	-0.06	-0.16	-0.24	-0.09	0.14	-0.06	-0.13	-0.19	-0.09	-0.09	0.04	-0.1
Tc00.1047053508951.4	protein kinase putative [7939.t00010]	5	S	113923:114294	74.4	5	-0.06	-0.05	-0.05	0	0.01	-0.16	-0.15	-0.01	-0.04	0.01	-0.02	-0.17	-0.09	0	-0.07	-0.04
Tc00.1047053508951.4	3' UTR	5	S	114295:114854	93.5	6	-0.04	-0.08	-0.05	0	0	0.02	-0.07	-0.07	0.33	0	-0.06	-0.14	-0.03	0.11	0.25	-0.02
Tc00.1047053508951.10	hypothetical protein conserved [7939.t00001]	5	S	114855:116642	71.52	25	-0.12	-0.08	-0.07	-0.04	-0.03	-0.18	-0.24	-0.05	0.05	-0.05	-0.17	-0.21	-0.1	-0.16	-0.01	-0.1
Tc00.1047053508951.10	3' UTR	5	S	116643:117168	175.66	3	-0.09	-0.03	-0.02	-0.14	-0.05	-0.33	-0.16	-0.17	-0.01	-0.08	-0.15	-0.33	0.01	-0.3	0.1	-0.07
Tc00.1047053508951.20	hexokinase putative [7939.t00002]	5	S	117169:118584	78.66	18	-0.07	-0.02	-0.06	0.03	0	-0.12	-0.23	-0.02	0.06	0	-0.06	-0.19	-0.02	-0.11	0.02	-0.03
Tc00.1047053508951.20	3' UTR	5	S	118585:118915	166	2	-0.09	-0.05	-0.09	0.04	-0.07	-0.11	-0.06	-0.03	0.25	0.01	-0.12	-0.05	-0.1	0.05	0.14	-0.11
Tc00.1047053508951.29	actin-like protein putative [7939.t00011]	5	S	118916:120418	88.41	17	-0.12	-0.1	-0.12	-0.06	-0.08	-0.13	-0.2	-0.1	0.16	-0.06	-0.13	-0.14	-0.12	-0.01	0.03	-0.12
Tc00.1047053508951.29	3' UTR	5	S	120419:120638	221	1	-0.22	-0.18	-0.21	-0.28	-0.12	-0.11	0.28	-0.28	0.22	-0.24	-0.01	0.08	-0.06	-0.13	0	-0.23
Tc00.1047053508951.40	acyl-CoA dehydrogenase putative [7939.t00004]	5	S	120639:122057	83.47	17	-0.14	-0.07	-0.08	-0.1	-0.08	-0.14	-0.21	-0.08	0.05	-0.05	-0.13	-0.16	-0.11	-0.14	0.01	-0.11
Tc00.1047053508951.40	3' UTR	5	S	122058:122119	31.5	2	-0.73	-0.57	-0.63	-0.39	-0.44	0.02	0	-0.47	0.13	-0.58	-0.33	-0.12	-0.38	0.09	0.2	-0.62
Tc00.1047053508951.50	calmodulin putative [7939.t00005]	5	S	122120:122695	82.28	7	-0.2	-0.17	-0.18	-0.11	-0.12	-0.13	-0.21	-0.12	0.12	-0.12	-0.11	-0.1	-0.14	-0.04	0.09	-0.14
Tc00.1047053508951.50	3' UTR	5	S	122696:122868	174	1	-0.05	-0.08	0.02	0.06	0.05	0.06	-0.11	0.04	0.22	0.01	-0.18	-0.1	0.01	0.07	0.23	0.05
Tc00.1047053508951.60	hypothetical protein conserved [7939.t00006]	5	S	122869:124266	73.57	19	-0.21	-0.17	-0.16	-0.12	-0.12	-0.17	-0.27	-0.11	0.03	-0.13	-0.2	-0.21	-0.17	-0.13	-0.01	-0.19
Tc00.1047053508951.60	3' UTR	5	S	124267:124500	235	1	-0.43	-0.42	-0.47	-0.4	-0.55	0.13	-0.11	-0.51	0.16	-0.28	-0.31	-0.15	-0.4	0	0.34	-0.39
Tc00.1047053508951.70	hypothetical protein conserved [7939.t00007]	5	S	124501:127074	85.8	30	-0.06	-0.05	-0.06	0	-0.01	-0.18	-0.22	0	0.05	-0.02	-0.14	-0.16	-0.06	-0.1	0.02	-0.03
Tc00.1047053508951.70	3' UTR	5	S	127075:127808	122.5	6	-0.2	-0.15	-0.13	-0.08	-0.08	-0.01	-0.04	-0.15	0.1	-0.15	-0.47	-0.03	-0.14	0	0.3	-0.14
Tc00.1047053508951.80	hypothetical protein conserved [7939.t00008]	5	S	127809:129794	70.92	28	-0.12	-0.06	-0.06	-0.05	-0.01	-0.06	-0.09	-0.01	0.12	-0.06	-0.09	-0.08	-0.07	0	0	-0.11
Tc00.1047053508951.80	3' UTR	5	S	129795:130461	222.66	3	0	0.13	0.03	0.19	0.13	0.14	0.02	0.04	0.32	0	-0.04	-0.03	0.03	0.09	0.14	0.01
Tc00.1047053508951.90	hypothetical protein conserved [7939.t00009]	5	S	130462:131727	79.12	16	-0.04	-0.05	-0.04	0.06	0.02	-0.12	-0.22	0.01	0.08	0	-0.12	-0.16	-0.03	-0.1	-0.02	-0.02
Tc00.1047053506493.9	hypothetical protein conserved [6969.t00012]	5	S	131829:134472	85.29	31	-0.11	-0.1	-0.11	-0.03	-0.03	-0.15	-0.24	-0.05	0.05	-0.05	-0.18	-0.17	-0.1	-0.14	-0.03	-0.09
Tc00.1047053506493.9	3' UTR	5	S	134473:134814	85.75	4	-0.12	-0.2	-0.08	-0.14	-0.14	-0.05	-0.01	-0.14	0.3	-0.1	-0.16	-0.15	-0.13	-0.17	0.23	-0.12
Tc00.1047053506493.20	hypothetical protein [6969.t00002]	5	S	134815:135456	80.25	8	0	0.04	0.04	0.04	0.05	-0.17	-0.24	0.04	0	0.06	-0.07	-0.23	0	-0.07	-0.07	0
Tc00.1047053506493.20	3' UTR	5	S	135457:135837	95.5	4	-0.26	-0.17	-0.16	-0.25	-0.21	-0.14	0	-0.26	0.21	-0.24	-0.15	-0.15	-0.19	-0.03	0.12	-0.25
Tc00.1047053506493.30	hypothetical protein conserved [6969.t00003]	5	S	135838:138153	79.86	29	-0.16	-0.1	-0.13	-0.11	-0.08	-0.12	-0.14	-0.08	0.06	-0.06	-0.14	-0.14	-0.13	-0.04	0	-0.12
Tc00.1047053506493.30	3' UTR	5	S	138154:138479	81.75	4	-0.26	-0.19	-0.15	-0.25	-0.15	-0.02	-0.09	-0.14	0.13	-0.2	-0.04	-0.05	-0.14	0.03	0.05	-0.3
Tc00.1047053506493.40	hypothetical protein conserved [6969.t00004]	5	S	138480:140618	71.3	30	-0.14	-0.11	-0.14	-0.11	-0.1	-0.15	-0.2	-0.09	0.11	-0.06	-0.1	-0.15	-0.13	-0.08	0.03	-0.12
Tc00.1047053506493.40	3' UTR	5	S	140619:140956	84.75	4	-0.14	-0.12	-0.12	-0.17	-0.12	-0.14	-0.17	-0.09	0.27	-0.14	-0.23	-0.12	-0.18	-0.01	0.1	-0.12
Tc00.1047053506493.50	serine/threonine protein kinase putative [6969.t00005]	5	S	140957:141916	80	12	-0.07	-0.07	-0.08	-0.02	-0.08	-0.17	-0.19	-0.05	0.07	-0.05	-0.16	-0.09	-0.08	-0.1	0	-0.09
Tc00.1047053506493.50	3' UTR	5	S	141917:142203	96	3	-0.38	-0.34	-0.36	-0.31	-0.31	0.08	0.04	-0.31	0.03	-0.29	-0.34	-0.02	-0.31	0.2	-0.16	-0.36
Tc00.1047053506493.60	hypothetical protein conserved [6969.t00006]	5	S	142204:144234	81.23	25	-0.08	-0.07	-0.1	-0.05	-0.04	0.02	-0.05	-0.02	0.12	-0.03	-0.13	-0.07	-0.13	0.04	0.03	-0.08
Tc00.1047053506493.60	3' UTR	5	S	144235:146026	149.41	12	-0.17	-0.13	-0.13	-0.18	-0.1	-0.03	-0.08	-0.11	0.16	-0.16	-0.11	-0.14	-0.16	-0.03	0.14	-0.18
Tc00.1047053506493.70	protein kinase putative [6969.t00007]	5	S	146027:150610	80.42	57	-0.14	-0.12	-0.12	-0.11	-0.09	-0.07	-0.13	-0.09	0.09	-0.07	-0.15	-0.12	-0.16	-0.03	0.02	-0.12
Tc00.1047053506493.70	3' UTR	5	S	150611:151843	176.28	7	-0.13	-0.15	-0.15	-0.16	-0.13	-0.06	-0.01	-0.13	0.21	-0.12	-0.18	-0.13	-0.13	0.03	0.12	-0.12
Tc00.1047053506493.80	DNA topoisomerase IA putative [6969.t00008]	5	S	151844:154333	83	30	-0.15	-0.13	-0.14	-0.06	-0.11	-0.1	-0.18	-0.06	0.05	-0.09	-0.16	-0.15	-0.16	-0.05	-0.01	-0.12
Tc00.1047053506493.80	3' UTR	5	S	154334:154669	168.5	2	-0.2	-0.1	-0.12	-0.08	0.14	-0.06	-0.01	-0.01	0.3	-0.06	-0.18	-0.21	0	-0.05	0.4	-0.17
Tc00.1047053506493.90	calpain cysteine peptidase putative [6969.t00009]	5	S	154670:159448	79.65	60	-0.12	-0.12	-0.11	-0.08	-0.06	-0.08	-0.14	-0.07	0.03	-0.06	-0.14	-0.15	-0.16	-0.05	-0.01	-0.09
Tc00.1047053506493.90	3' UTR	5	S	159449:159880	108.25	4	-0.14	-0.08	-0.08	-0.08	-0.09	-0.02	-0.02	-0.17	0.04	-0.1	-0.1	-0.11	-0.16	0.02	-0.05	-0.15
Tc00.1047053506493.100	hypothetical protein conserved [6969.t00010]	5	S	159881:160432	78.85	7	0	0.08	0.12	0.02	0.07	-0.09	-0.07	0.1	0.1	0.07	-0.07	-0.11	0.02	0.03	0.09	0.03
Tc00.1047053506493.100	3' UTR	5	S	160433:161003	114.4	5	-0.1	0.02	0	-0.05	-0.02	0.1	-0.08	0.01	0.27	-0.12	-0.09	0	-0.08	0.06	0.25	-0.03
Tc00.1047053506493.110	hypothetical protein conserved [6969.t00011]	5	S	161004:161426	84.6	5	0.01	0.07	0.12	0.12	0.12	-0.15	-0.19	0.11	0.06	0.08	0.05	-0.17	0.07	-0.06	0.04	0.01
Tc00.1047053506493.110	3' UTR	5	S	161427:162277	0.16	6	-0.18	-0.17	-0.14	-0.18	-0.1	-0.14	-0.23	-0.12	0.22	-0.14	-0.26	-0.24	-0.15	-0.19	0.23	-0.19
Tc00.1047053470169.9	hypothetical protein conserved [3859.t00001]	5	S	162278:162799	65.25	8	-0.05	-0.01	-0.05	-0.03	0	0.14	0.22	0	0.32	-0.05	-0.25	0	-0.04	0.2	0.26	-0.06
Tc00.1047053470169.9	3' UTR	5	S	162800:164163	50.2	10	-0.26	-0.22	-0.21	-0.25	-0.17	-0.07	0.02	-0.25	0.32	-0.23	-0.21	-0.08	-0.25	0	0.21	-0.28
Tc00.1047053508953.10	hypothetical protein conserved [5630.t00001]	5	S	164164:165531	91.2	15	-0.18	-0.14	-0.15	-0.1	-0.09	0	0.02	-0.08	0.15	-0.12	-0.25	-0.14	-0.15	0.01	0.19	-0.16
Tc00.1047053508953.10	3' UTR	5	S	165532:165889	179.5	2	-0.3	-0.34	-0.21	-0.27	-0.2	-0.26	-0.02	-0.23	0.22	-0.29	-0.14	-0.19	-0.3	-0.14	0.06	-0.27
Tc00.1047053508953.19	hypothetical protein conserved [5630.t00005]	5	S	165890:167227	83.62	16	-0.18	-0.11	-0.12	-0.11	-0.1	-0.11	-0.07	-0.1	0.08	-0.12	-0.16	-0.21	-0.16	-0.07	0.1	-0.16
Tc00.1047053508953.19	3' UTR	5	S	167228:167416	95	2	-0.28	-0.29	-0.21	-0.29	-0.25	0.11	0.03	-0.21	0.38	-0.24	-0.42	-0.05	-0.27	0.15	0.22	-0.24
Tc00.1047053508953.28	hypothetical protein conserved [5630.t00006]	5	S	167417:168733	69.31	19	-0.16	-0.15	-0.14	-0.11	-0.1	-0.01	0.01	-0.09	0.15	-0.11	-0.25	-0.06	-0.16	0.02	0.17	-0.14
Tc00.1047053508953.28	3' UTR	5	S	168734:168889	78.5	2	0.02	0.01	0.18	0.13	0.13	0.12	0.17	0.1	0.21	0.08	-0.1	0.03	0.1	-0.04	0.29	0.06
Tc00.1047053508953.40	hypothetical protein conserved [5630.t00004]	5	S	168890:170467	92.82	17	-0.09	-0.11	-0.1	-0.05	-0.06	-0.03	-0.09	-0.03	0.11	-0.06	-0.33	-0.12	-0.12	-0.09	0.14	-0.07
Tc00.1047053508953.40	3' UTR	5	S	170468:170778	178	1	-0.13	0.01	0.01	-0.01	-0.01	-0.19	0.14	-0.17	0.1	-0.15	-0.42	-0.23	-0.01	-0.03	0.29	-0.08
Tc00.1047053508955.10	syntaxin putative [5631.t00001]	5	S	170779:171579	89	9	-0.19	-0.12	-0.13	-0.14	-0.11	-0.07	-0.05	-0.09	0.08	-0.13	-0.26	-0.19	-0.15	-0.08	0.04	-0.17
Tc00.1047053508955.10	3' UTR	5	S	171580:172496	114.75	8	-0.14	-0.04	-0.15	-0.16	-0.1	-0.05	-0.13	-0.13	0.14	-0.1	-0.26	-0.3	-0.17	-0.11	0.09	-0.16
Tc00.1047053508955.20	hypothetical protein conserved [5631.t00002]	5	S	172497:173201	88.12	8	-0.05	0.02	-0.01	0.02	0.07	-0.01	-0.03	0.05	0.13	-0.03	-0.17	-0.11	0.02	-0.05	0.22	-0.05
Tc00.1047053508955.20	3' UTR	5	S	173202:173879	147.33	3	-0.4	-0.33	-0.27	-0.26	-0.21	-0.16	-0.15	-0.36	0.19	-0.4	-0.53	-0.31	-0.19	-0.24	0.44	-0.33
Tc00.1047053506495.3	hypothetical protein conserved [6970.t00008]	5	S	173880:174321	73.66	6	-0.13	-0.05	-0.12	-0.1	-0.08	-0.18	-0.22	-0.01	0.09	-0.11	-0.29	-0.17	-0.11	-0.18	0.12	-0.15
Tc00.1047053506495.3	3' UTR	5	S	174322:174536	108	2	-0.23	-0.23	-0.16	-0.24	-0.21	-0.13	-0.08	-0.1	0	-0.21	-0.28	-0.05	-0.22	-0.21	-0.07	-0.17
Tc00.1047053506495.6	hypothetical protein conserved [6970.t00006]	5	S	174537:175325	98.62	8	-0.15	-0.05	-0.08	-0.09	-0.05	0.02	0.04	-0.02	0.16	-0.13	-0.3	-0.1	-0.1	-0.11	0.28	-0.13
Tc00.1047053506495.6	3' UTR	5	S	175326:175578	84.66	3	-0.31	-0.22	-0.19	-0.26	-0.16	0.01	0.06	-0.15	0.03	-0.22	-0.3	-0.19	-0.23	0.05	0.24	-0.25
Tc00.1047053506495.9	hypothetical protein conserved [6970.t00007]	5	S	175579:176037	91.8	5	-0.07	-0.07	-0.07	-0.1	0	-0.05	-0.05	-0.03	0.05	-0.03	-0.2	-0.12	-0.05	0	0.19	-0.09
Tc00.1047053506495.9	3' UTR	5	S	176038:176088	26	2	-0.24	-0.15	-0.1	-0.04	-0.03	-0.19	-0.14	-0.09	0.14	-0.3	-0.46	-0.28	-0.23	-0.18	0.28	-0.14
Tc00.1047053506495.10	hypothetical protein conserved [6970.t00001]	5	S	176089:177114	85.5	12	-0.09	-0.03	-0.04	-0.07	0.01	-0.08	-0.01	-0.02	0.14	-0.07	-0.18	-0.19	0	-0.03	0.17	-0.09
Tc00.1047053506495.10	3' UTR	5	S	177115:179515	218.36	11	-0.18	-0.17	-0.17	-0.16	-0.1	-0.1	-0.02	-0.12	0.23	-0.09	-0.27	-0.24	-0.15	-0.1	0.27	-0.16
Tc00.1047053506495.20	helicase-like protein putative [6970.t00002]	5	S	179516:182377	86.72	33	-0.11	-0.08	-0.08	-0.09	-0.04	-0.1	-0.08	-0.05	0	-0.06	-0.15	-0.19	-0.06	-0.1	0.11	-0.11
Tc00.1047053506495.20	3' UTR	5	S	182378:182597	110.5	2	-0.24	-0.18	-0.08	-0.17	-0.09	-0.12	-0.16	-0.24	0.27	-0.18	-0.34	-0.23	-0.07	-0.18	0.17	-0.23
Tc00.1047053506495.24	hypothetical protein conserved [6970.t00009]	5	S	182598:182999	80.4	5	-0.14	-0.14	-0.13	-0.12	-0.03	-0.09	-0.13	-0.1	0.03	-0.08	-0.23	-0.15	-0.11	-0.1	0.07	-0.12
Tc00.1047053506495.24	3' UTR	5	S	183000:183607	121.8	5	-0.2	-0.14	-0.11	-0.1	-0.07	0	-0.06	-0.12	0.18	-0.13	-0.24	-0.12	-0.07	-0.15	0.19	-0.15
Tc00.1047053506495.30	retrotransposon hot spot protein (RHS pseudogene) putative [6970.t00003]|TRUNCATED PRODUCT	5	S	183608:184333	121	6	-0.21	-0.37	-0.22	-0.01	-0.12	-0.04	0.07	-0.09	0.29	-0.17	-0.34	0.1	-0.08	-0.03	0.08	-0.1
Tc00.1047053506495.30	3' UTR	5	S	184334:184944	204	3	0.01	0	-0.02	0.06	0.13	0.19	0.02	0.08	0.34	0.05	-0.41	-0.07	0.14	0.12	0.5	0.04
Tc00.1047053506495.40	3' UTR	5	S	188089:189925	153.16	12	0.83	1.09	0.72	0.64	0.98	-0.05	0.02	0.88	0.12	0.58	0.7	-0.2	0.73	0.15	0.2	0.71
Tc00.1047053506495.50	3' UTR	5	S	190910:191646	32	3	0.83	1.06	0.69	0.62	0.98	0.1	0	0.88	0.13	0.58	0.72	-0.16	0.67	0.13	0.15	0.75
Tc00.1047053438923.10	3' UTR	5	S	193072:194513	0.5	4	0.31	0.69	0.56	0.44	0.75	-0.07	-0.18	1.54	0.1	0.39	0.1	-0.32	0.59	0.07	0.18	0.19
Tc00.1047053511371.10005	trans-sialidase (pseudogene) putative [6104.t00002]|PARTIAL (2313)|SigPep|TRUNCATED PRODUCT	5	S	194514:196826	1156.5	2	-0.1	-0.05	-0.02	0.05	-0.08	0.15	0.18	-0.03	0.56	0.12	0.21	0.32	-0.06	0.02	-0.32	-0.06
Tc00.1047053511371.10	retrotransposon hot spot (RHS) protein putative [6104.t00001]	5	S	200095:201879	892.5	2	0.01	0.4	0.01	-0.15	0.09	-0.12	0.03	-1.48	0.36	-0.21	-0.19	0.06	0.07	0	0	-0.1
Tc00.1047053508945.10	5' UTR	5	P	6.56458	1565.66	6	-0.15	-0.53	-0.25	-0.57	-0.24	0.06	0	-0.78	-0.25	-0.47	-0.14	-0.33	-0.24	0	-0.32	-0.11
Tc00.1047053508945.10	hypothetical protein conserved [5628.t00001]	5	P	9394:10494	1101	1	-0.34	-0.75	-0.4	-0.8	-0.44	-0.05	-0.26	-0.96	-0.25	-0.7	-0.32	-0.25	-0.47	-0.28	-0.13	-0.33
Tc00.1047053508945.10	3' UTR	5	P	10495:11544	525.5	2	-0.32	-0.72	-0.42	-0.76	-0.49	-0.04	0.08	-0.77	-0.48	-0.68	-0.06	-0.17	-0.4	0	-0.6	-0.3
Tc00.1047053508947.9	hypothetical protein conserved [7938.t00001]	5	P	13753:14088	336	1	-0.28	-0.24	-0.41	-0.41	-0.18	0.06	-0.07	-0.53	-0.42	-0.28	-0.04	0.18	-0.24	-0.13	-0.42	-0.28
Tc00.1047053508947.9	3' UTR	5	P	14089:17679	34.92	14	0.05	0.08	0.05	0.02	0.08	0.01	0.09	-0.05	-0.19	0.05	0.19	-0.08	0.01	0.05	-0.13	-0.02
Tc00.1047053506491.10	protein kinase putative [6968.t00001]	5	P	17680:18789	74	15	0.06	0.17	0.12	0.1	0.17	-0.03	-0.04	0.02	-0.2	0.17	0.18	-0.11	0.09	0.11	-0.07	0.07
Tc00.1047053506491.10	3' UTR	5	P	18790:19172	192	2	0.34	0.31	0.29	0.47	0.28	0.12	0.18	0.22	-0.2	0.42	0.14	0.1	0.34	0.08	-0.21	0.35
Tc00.1047053506491.20	myosin heavy chain putative [6968.t00002]	5	P	19173:29804	708.8	15	0.01	0.15	0.13	-0.01	0.13	0	0.04	-0.05	-0.24	0.07	0.08	-0.13	0.08	0.01	-0.07	0.01
Tc00.1047053511367.20	hypothetical protein [8673.t00002]	5	P	32670:34259	1590	1	-0.32	-0.07	-0.15	-0.41	-0.02	-0.1	-0.14	-0.36	-0.04	-0.4	-0.05	-0.27	-0.21	-0.16	0.18	-0.35
Tc00.1047053511367.20	3' UTR	5	P	34260:35377	111.9	10	-0.04	0.03	0	0	0.06	-0.11	-0.03	-0.06	-0.18	0.04	0.08	-0.12	0.01	-0.05	-0.07	0
Tc00.1047053511367.30	hypothetical protein [8673.t00003]	5	P	35378:35788	68.5	6	-0.1	0	-0.09	-0.03	-0.05	-0.07	-0.16	-0.15	-0.2	-0.01	0	-0.2	-0.07	-0.08	-0.08	-0.08
Tc00.1047053511367.30	3' UTR	5	P	35789:35867	80	1	-0.1	0.01	0	0.03	-0.07	-0.07	-0.04	-0.12	0.01	0.03	0.02	-0.28	-0.07	-0.1	-0.04	-0.05
Tc00.1047053511367.40	hypothetical protein [8673.t00004]	5	P	35868:36173	61.2	5	0.1	0.16	0.16	0.31	0.18	0.02	0	0.17	-0.29	0.17	0.12	0.05	0.17	0.09	-0.16	0.15
Tc00.1047053511367.40	3' UTR	5	P	36174:37694	152.19	10	-0.04	0.03	0.02	0	0.01	-0.04	0	-0.13	-0.15	0.04	0.09	-0.12	-0.02	-0.03	-0.06	-0.03
Tc00.1047053511367.50	hypothetical protein conserved [8673.t00005]	5	P	37695:40436	74.1	37	-0.04	0	-0.04	0	0.02	-0.03	-0.1	-0.09	-0.11	0.04	0.09	-0.13	-0.03	0	-0.03	-0.03
Tc00.1047053511367.50	3' UTR	5	P	40437:41504	106.9	10	0	0.13	0.04	0.09	0.15	-0.07	-0.09	0.01	0.03	0.06	0.07	-0.04	0.06	-0.03	0.03	-0.02
Tc00.1047053511367.60	LA RNA binding protein putative [8673.t00006]	5	P	41505:42506	71.57	14	-0.02	-0.01	-0.02	0.01	0	-0.2	-0.21	-0.08	-0.11	0.06	0.09	-0.27	-0.01	-0.12	-0.06	0
Tc00.1047053511367.60	3' UTR	5	P	42507:43117	153	4	0.02	0.12	0.09	0.02	0.11	0.16	0.12	-0.03	-0.09	0.02	0.22	-0.08	0.1	0	0.06	0.03
Tc00.1047053511367.70	dihydrolipoamide acetyltransferase putative [8673.t00007]	5	P	43118:43927	101.25	8	-0.02	0.05	0.01	0.03	0.06	-0.13	-0.27	-0.04	-0.22	0.03	0.12	-0.18	-0.01	-0.12	-0.12	0.01
Tc00.1047053511367.70	3' UTR	5	P	43928:44315	97.25	4	-0.03	0.06	0	-0.03	-0.01	0.03	0.05	-0.15	-0.21	0.01	0	-0.14	0	-0.02	-0.03	-0.03
Tc00.1047053511367.74	hypothetical protein conserved [8673.t00038]	5	P	44316:44606	97	3	0.07	0.24	0.15	0.1	0.14	-0.08	-0.07	0.03	-0.18	0.12	0.04	-0.06	0.15	0.03	0.08	0.12
Tc00.1047053511367.74	3' UTR	5	P	44607:45040	217.5	2	0	0.16	0.2	0.04	0.14	0	-0.02	-0.06	-0.2	0.06	0	-0.23	0.11	0.03	-0.14	0.08
Tc00.1047053511367.80	hypothetical protein conserved [8673.t00008]	5	P	45041:45772	81.33	9	0.01	0.06	0.02	0.06	0.02	-0.14	-0.04	-0.02	-0.21	0.07	0.19	-0.15	0.02	-0.05	-0.2	0.02
Tc00.1047053511367.80	3' UTR	5	P	45773:47153	115.16	12	0.09	0.13	0.12	0.11	0.14	-0.07	-0.13	0	-0.1	0.14	0.14	-0.08	0.03	-0.01	-0.02	0.08
Tc00.1047053511367.90	hypothetical protein conserved [8673.t00009]	5	P	47154:48296	81.64	14	0.04	0.01	0	0.01	0.04	-0.05	-0.08	-0.05	-0.21	0.08	0.07	-0.11	-0.02	-0.03	-0.11	0.03
Tc00.1047053511367.90	3' UTR	5	P	48297:48736	88.2	5	-0.08	-0.02	-0.04	-0.11	-0.12	-0.1	-0.14	-0.12	-0.2	-0.03	-0.01	-0.17	-0.13	-0.06	-0.2	-0.13
Tc00.1047053511367.100	hypothetical protein conserved [8673.t00010]	5	P	48737:50209	98.2	15	0.05	0.09	0.05	0.04	0.05	-0.05	-0.09	-0.01	-0.11	0.12	0.1	-0.12	0.03	-0.04	-0.13	0.07
Tc00.1047053511367.100	3' UTR	5	P	50210:50741	106.6	5	-0.03	0.08	0.03	-0.07	0.11	-0.02	0.02	-0.12	-0.12	0.07	-0.04	-0.11	0.01	0.01	0.01	-0.03
Tc00.1047053511367.110	hypothetical protein conserved [8673.t00011]	5	P	50742:51500	108.42	7	0.04	0.06	0.02	0.11	0.06	0.03	-0.01	-0.05	-0.06	0.1	0.03	-0.12	0.01	0.04	-0.05	0.02
Tc00.1047053511367.110	3' UTR	5	P	51501:52479	245	4	0.06	0.05	0.13	0.01	0.08	0	0.05	-0.04	-0.02	0.13	0.17	-0.05	0.04	-0.11	0.02	-0.01
Tc00.1047053511367.120	DnaJ homolog subfamily A member 2 putative [8673.t00012]	5	P	52480:52806	81.75	4	-0.06	-0.01	-0.03	-0.02	0	-0.01	0.01	-0.05	0.06	0.04	0.01	-0.05	-0.05	-0.09	0.04	-0.08
Tc00.1047053511367.120	3' UTR	5	P	52807:52941	136	1	-0.35	-0.29	-0.22	-0.18	-0.24	-0.1	0.08	-0.42	-0.55	-0.21	0.28	-0.02	-0.33	0.09	-0.32	-0.34
Tc00.1047053511367.129	hypothetical protein conserved [8673.t00039]	5	P	52942:53553	102	6	0.02	0.03	-0.01	0.06	0.05	-0.1	-0.23	-0.06	-0.16	0.07	0.08	-0.13	-0.01	-0.05	-0.12	0.03
Tc00.1047053511367.129	3' UTR	5	P	53554:54739	148.37	8	0.02	0.1	0.13	0.09	0.15	-0.03	0.03	-0.01	-0.22	0.08	0.2	-0.09	0.12	-0.1	-0.04	0.08
Tc00.1047053511367.138	chaperone DnaJ protein putative [8673.t00040]	5	P	54740:56005	84.4	15	-0.02	0.05	0.02	0	0.02	-0.09	-0.13	-0.08	-0.16	0.04	0.09	-0.17	0.01	-0.04	-0.06	-0.01
Tc00.1047053511367.138	3' UTR	5	P	56006:56399	197.5	2	0.1	0.18	0.17	0.3	0.24	0.09	0.17	0.02	0	0.17	0.11	-0.02	0.15	0.07	-0.02	0.19
Tc00.1047053511367.150	hypothetical protein conserved [8673.t00015]	5	P	56400:57191	72	11	0.05	0.15	0.08	0.08	0.12	0.08	-0.07	0.01	-0.08	0.16	0.03	-0.04	0.09	0	-0.04	0.1
Tc00.1047053511367.150	3' UTR	5	P	57192:57786	198.66	3	0.1	0.11	0.13	0.07	0.07	0.05	0	0.02	-0.18	0.06	0.25	-0.06	0.04	0.06	-0.2	0.03
Tc00.1047053511367.159	hypothetical protein conserved (pseudogene) [8673.t00041]|TRUNCATED PRODUCT	5	P	57787:59331	85.83	18	-0.01	0.07	0.02	0.06	0.05	-0.07	-0.11	-0.03	-0.17	0.08	0.17	-0.16	0	-0.06	-0.12	0.01
Tc00.1047053511367.159	3' UTR	5	P	59332:59990	165	4	0.09	0.1	0.04	0.06	0.15	0.12	0.02	0	-0.38	0.06	0.26	-0.03	0.06	0.05	-0.24	0
Tc00.1047053511367.170	vacuolar protein sorting-associated protein 35 putative [8673.t00017]	5	P	59991:62678	81.45	33	0.04	0.07	0.02	0.06	0.08	-0.02	-0.08	-0.02	-0.17	0.1	0.13	-0.14	0	0.02	-0.09	0.02
Tc00.1047053511367.170	3' UTR	5	P	62679:63604	115.87	8	-0.06	0.09	0.1	0	0.17	-0.09	-0.03	-0.11	-0.26	-0.08	0.09	-0.14	0.02	-0.05	-0.1	-0.04
Tc00.1047053511367.180	hypothetical protein [8673.t00018]	5	P	63605:65155	77.55	20	-0.07	-0.01	-0.06	-0.07	0	0	-0.03	-0.11	-0.22	-0.01	0.1	-0.11	-0.09	0.03	-0.12	-0.05
Tc00.1047053511367.180	3' UTR	5	P	65156:65712	111.6	5	0	0.12	0.03	0.06	0.1	-0.01	-0.11	-0.03	-0.41	0.06	0.1	-0.09	0	-0.03	-0.11	0.02
Tc00.1047053511367.190	hypothetical protein conserved [8673.t00019]	5	P	65713:67968	77.79	29	0	0.05	0.01	0.01	0.04	-0.08	-0.13	-0.03	-0.12	0.06	0.14	-0.1	0	-0.06	-0.06	0
Tc00.1047053511367.190	3' UTR	5	P	67969:68604	318.5	2	-0.18	-0.22	-0.13	-0.32	-0.13	0.09	0.01	-0.28	-0.45	-0.1	0.25	-0.07	-0.28	0.18	-0.52	-0.22
Tc00.1047053511367.199	ubiquitin-conjugating enzyme variant Kua homologue (pseudogene) putative [8673.t00042]|TRUNCATED PRODUCT	5	P	68605:68895	72.75	4	0.12	0.16	0.15	0.08	0.21	-0.2	-0.09	0.15	-0.01	0.23	0.12	-0.12	0.19	-0.01	-0.03	0.06
Tc00.1047053511367.199	3' UTR	5	P	68896:71196	177.07	13	-0.04	0.06	0.05	-0.04	0.05	-0.02	0	-0.11	-0.06	0.02	0	-0.08	-0.01	0.01	-0.01	0.01
Tc00.1047053511367.210	ubiquitin-conjugating enzyme variant Kua homologue putative [8673.t00021]	5	P	71197:72009	81.3	10	0.04	0.1	0.07	0.03	0.12	-0.08	-0.09	-0.02	-0.13	0.08	-0.02	-0.2	0.02	-0.01	0	0.03
Tc00.1047053511367.210	3' UTR	5	P	72010:73268	126	10	-0.1	-0.07	-0.03	-0.07	0	0.01	0.05	-0.22	0	-0.06	-0.08	-0.07	-0.11	-0.04	0.09	-0.07
Tc00.1047053511367.220	hypothetical protein conserved [8673.t00022]	5	P	73269:74762	99.6	15	-0.05	0.01	-0.02	-0.02	-0.01	-0.11	-0.18	-0.11	-0.11	0	0.01	-0.17	-0.04	-0.18	-0.05	-0.04
Tc00.1047053511367.220	3' UTR	5	P	74763:75269	101.6	5	-0.02	0.02	-0.03	-0.04	0	-0.12	-0.11	-0.11	-0.22	0.05	0	-0.09	-0.02	-0.06	-0.12	0
Tc00.1047053511367.230	adrenodoxin reductase putative [8673.t00023]	5	P	75270:77057	89.4	20	0.01	0.03	-0.01	0.03	0.02	-0.15	-0.21	-0.06	-0.17	0.06	0.08	-0.15	-0.04	-0.09	-0.12	0.02
Tc00.1047053511367.230	3' UTR	5	P	77058:77952	298.66	3	-0.06	0.02	-0.04	-0.05	0.05	-0.19	-0.03	-0.1	-0.3	-0.08	0.21	-0.16	-0.03	-0.01	-0.25	-0.12
Tc00.1047053511367.240	argonaute-like protein putative [8673.t00024]	5	P	77953:81267	89.59	37	0	0.02	0	0	0.02	-0.08	-0.18	-0.08	-0.14	0.04	0.1	-0.13	-0.03	-0.09	-0.09	0
Tc00.1047053511367.240	3' UTR	5	P	81268:81743	159	3	-0.16	-0.05	-0.15	-0.1	-0.08	-0.21	-0.1	-0.26	-0.09	-0.1	-0.07	-0.23	-0.12	-0.02	0.03	-0.12
Tc00.1047053511367.260	ubiquitin hydrolase putative [8673.t00026]	5	P	81744:83711	82	24	0.02	0.07	0.01	0.02	0.05	-0.08	-0.15	-0.04	-0.17	0.05	0.03	-0.12	0.01	-0.1	-0.08	0
Tc00.1047053511367.260	3' UTR	5	P	83712:84113	100.75	4	-0.37	-0.3	-0.27	-0.41	-0.27	-0.03	-0.01	-0.48	-0.01	-0.34	-0.1	-0.18	-0.33	-0.05	0.01	-0.43
Tc00.1047053511367.280	hypothetical protein conserved [8673.t00028]	5	P	84114:85082	80.75	12	0.01	0.02	-0.01	-0.02	0.03	-0.1	-0.2	-0.08	-0.03	0.01	0.04	-0.13	0	-0.08	-0.03	-0.05
Tc00.1047053511367.280	3' UTR	5	P	85083:86233	115.2	10	-0.01	-0.05	-0.02	-0.03	-0.01	0.05	0.02	-0.12	0.05	-0.03	-0.03	-0.02	-0.08	0.07	0.07	-0.03
Tc00.1047053511367.290	hypothetical protein conserved [8673.t00029]	5	P	86234:86959	80.66	9	-0.05	-0.03	-0.03	-0.02	0	-0.09	-0.2	-0.13	-0.11	0.03	0.04	-0.1	-0.11	-0.08	-0.09	-0.02
Tc00.1047053511367.290	3' UTR	5	P	86960:87247	289	1	0.02	0.09	-0.06	-0.07	0.04	0.28	0.05	-0.14	-0.12	0.01	0.02	-0.03	0	0.09	-0.07	0
Tc00.1047053511367.310	hypothetical protein conserved [8673.t00031]	5	P	87248:88714	77.21	19	0.03	0.06	0.05	0.04	0.09	-0.03	-0.09	-0.02	-0.18	0.07	0.08	-0.08	0	0.03	-0.08	0.04
Tc00.1047053511367.310	3' UTR	5	P	88715:89300	117.4	5	-0.05	0.04	-0.02	0.03	-0.01	0.11	0	-0.12	-0.23	-0.01	0.12	-0.04	-0.04	0.03	-0.02	-0.04
Tc00.1047053511367.320	hypothetical protein conserved [8673.t00032]	5	P	89301:89837	76.71	7	0.06	0.08	0.13	0.08	0.17	-0.11	-0.3	-0.07	-0.17	0.14	0.02	-0.17	0.08	-0.09	-0.08	0.07
Tc00.1047053511367.320	3' UTR	5	P	89838:90274	109.5	4	0.13	0.08	0.17	0.12	0.21	-0.17	-0.1	0.06	-0.16	0.14	0.02	-0.08	0.21	-0.11	0	0.1
Tc00.1047053511367.330	hypothetical protein conserved [8673.t00033]	5	P	90275:90934	82.5	8	-0.08	-0.05	-0.08	-0.05	0	-0.04	-0.22	-0.16	-0.19	-0.03	-0.07	-0.08	-0.04	-0.04	-0.11	-0.05
Tc00.1047053511367.330	3' UTR	5	P	90935:91845	130.28	7	-0.06	0	-0.03	-0.09	0	-0.07	-0.06	-0.12	-0.11	-0.05	-0.01	-0.1	-0.02	0.02	0	-0.05
Tc00.1047053511367.340	mitochondrial processing peptidase alpha subunit putative [8673.t00034]	5	P	91846:93279	75.47	19	0	0	0	-0.01	0.07	-0.1	-0.22	-0.08	-0.15	0.07	0.04	-0.1	-0.02	-0.03	-0.1	0.02
Tc00.1047053511367.340	3' UTR	5	P	93280:93665	129	3	0.02	-0.03	-0.05	-0.19	0.02	0.13	0.03	-0.1	0.09	0.08	0.22	0.03	-0.05	0.11	-0.03	0.03
Tc00.1047053511367.350	hypothetical protein conserved [8673.t00035]	5	P	93666:96119	79.16	31	-0.05	-0.04	-0.03	-0.01	0.02	-0.1	-0.2	-0.08	-0.16	0.01	0	-0.19	-0.05	-0.05	-0.09	-0.04
Tc00.1047053511367.350	3' UTR	5	P	96120:96395	92.33	3	0	0	-0.05	0	-0.08	-0.12	-0.09	-0.02	-0.16	0.07	0.02	-0.13	-0.07	-0.12	-0.15	0
Tc00.1047053511367.354	hypothetical protein conserved [8673.t00043]	5	P	96396:97001	86.57	7	-0.07	-0.08	-0.09	-0.08	-0.07	-0.12	-0.15	-0.18	-0.14	-0.05	-0.16	-0.12	-0.12	0.03	-0.12	-0.05
Tc00.1047053511367.354	3' UTR	5	P	97002:97716	238.66	3	-0.34	-0.44	-0.37	-0.42	-0.38	-0.09	-0.17	-0.75	-0.18	-0.34	0.04	-0.14	-0.43	0	-0.15	-0.4
Tc00.1047053511367.360	3' UTR	5	P	99067:99450	385	1	-0.18	-0.11	-0.05	-0.12	-0.07	0.26	-0.06	-0.56	0.1	-0.18	-0.38	-0.15	0	0.19	0.42	-0.09
Tc00.1047053510119.20	3' UTR	5	P	104025:104287	132	2	-0.13	-0.09	-0.11	-0.13	-0.11	0.14	0.14	-0.56	-0.47	-0.12	0.25	-0.14	-0.03	0.12	-0.22	-0.18
Tc00.1047053510119.30	hypothetical protein conserved [8309.t00003]	5	P	104288:105049	76.2	10	0	-0.05	-0.04	-0.02	-0.12	-0.08	-0.15	-0.48	-0.3	0.03	0.13	-0.17	-0.12	-0.09	-0.1	-0.02
Tc00.1047053510119.30	3' UTR	5	P	105050:105404	71.2	5	0.04	0.09	0.02	0.01	0.05	-0.01	-0.23	0.01	-0.23	0.07	0.18	-0.26	-0.06	-0.09	-0.1	0.01
Tc00.1047053510119.40	hypothetical protein conserved [8309.t00004]	5	P	105405:106073	83.62	8	0	0.06	0.01	0.01	-0.02	-0.14	-0.3	0.05	-0.32	0.06	0.1	-0.22	0.01	-0.12	-0.27	-0.02
Tc00.1047053510119.40	3' UTR	5	P	106074:106334	262	1	-0.11	0.07	-0.02	0.07	-0.15	-0.18	-0.31	0.01	-0.21	-0.07	0.12	-0.16	-0.08	-0.09	-0.03	-0.06
Tc00.1047053510119.50	hypothetical protein conserved [8309.t00005]	5	P	106335:109370	84.33	36	-0.02	0.04	0.01	0.01	-0.04	-0.11	-0.16	0.04	-0.24	0.01	0.16	-0.13	-0.02	-0.05	-0.12	-0.01
Tc00.1047053510119.50	3' UTR	5	P	109371:109476	53.5	2	0.17	0.21	0.12	0.17	0.16	0.1	-0.33	0.13	-0.43	0.25	0.32	-0.1	0.14	0.08	-0.28	0.13
Tc00.1047053510119.60	hypothetical protein conserved [8309.t00006]	5	P	109477:110583	92.25	12	0	0.02	0.01	-0.02	0.03	-0.06	-0.19	0.03	-0.26	0.02	0.08	-0.12	-0.05	-0.08	-0.22	-0.01
Tc00.1047053510119.60	3' UTR	5	P	110584:111847	126.5	10	0.19	0.26	0.27	0.27	0.32	-0.03	-0.12	0.19	-0.34	0.22	0.32	-0.07	0.21	0.06	-0.33	0.23
Tc00.1047053510119.70	protein kinase putative [8309.t00007]	5	P	111848:112951	84.92	13	-0.01	0.02	0	0.05	0	-0.14	-0.25	0.04	-0.17	0.05	0.08	-0.08	-0.04	-0.06	-0.11	0
Tc00.1047053416891.9	protein kinase putative [1114.t00001]	5	P	113054:113709	72.88	9	0.01	0.02	0.02	0.02	0.01	-0.04	-0.16	0.04	-0.26	0.07	0.08	-0.14	-0.01	-0.04	-0.17	0.03
Tc00.1047053416891.9	3' UTR	5	P	113710:114265	92.83	6	0.19	0.1	0.13	0.09	0.16	0.12	0.01	0.1	-0.07	0.18	0.24	-0.04	0.13	0.05	0.11	0.17
Tc00.1047053416891.19	hypothetical protein [1114.t00002]	5	P	114266:114754	81.5	6	0.05	0.07	0.05	0.06	0.11	-0.13	-0.19	0.07	-0.16	0.1	0.03	-0.13	0.03	-0.07	-0.1	0.09
Tc00.1047053510121.9	hypothetical protein conserved [8310.t00020]	5	P	114855:115659	80.5	10	-0.01	0.01	0	0	0.02	-0.15	-0.29	0.04	-0.22	0.01	0	-0.16	-0.01	-0.21	-0.12	0
Tc00.1047053510121.9	3' UTR	5	P	115660:116214	139	4	-0.01	0.12	0.07	0	0.04	-0.26	-0.16	0	-0.31	0	0.09	-0.24	0.01	-0.11	-0.08	-0.01
Tc00.1047053510121.20	hexokinase putative [8310.t00002]	5	P	116215:117630	78.66	18	0.06	0.08	0.05	0.1	0.06	-0.12	-0.24	0.09	-0.29	0.1	0.16	-0.17	0.05	-0.1	-0.17	0.06
Tc00.1047053510121.20	3' UTR	5	P	117631:117914	95	3	-0.13	-0.06	-0.09	-0.17	-0.12	-0.08	0.05	-0.1	-0.16	-0.02	0.14	0.04	-0.09	-0.01	0	-0.14
Tc00.1047053510121.30	actin-like protein putative [8310.t00003]	5	P	117915:119417	88.41	17	0	0.04	0.01	0.01	0.01	-0.15	-0.18	0.03	-0.13	0.06	0.09	-0.14	-0.01	-0.08	-0.1	0
Tc00.1047053510121.30	3' UTR	5	P	119418:119638	222	1	-0.11	-0.11	-0.01	0.04	0.06	-0.04	0.17	0.01	-0.13	-0.06	0.34	0.06	0.02	0.2	0	-0.03
Tc00.1047053510121.40	hypothetical protein [8310.t00004]	5	P	119639:121057	83.47	17	0	0.07	0.02	0	0	-0.13	-0.23	0.07	-0.22	0.06	0.1	-0.14	-0.01	-0.11	-0.09	0.02
Tc00.1047053510121.40	3' UTR	5	P	121058:121165	54.5	2	-0.47	-0.25	-0.42	-0.2	-0.25	0.02	-0.11	-0.2	-0.15	-0.38	0.43	-0.14	-0.17	0.14	0.19	-0.44
Tc00.1047053510121.50	calmodulin putative [8310.t00005]	5	P	121166:121726	93.5	6	-0.05	-0.07	-0.03	-0.02	0	-0.05	-0.17	-0.04	-0.15	0.01	0.08	-0.04	-0.05	-0.02	0	-0.02
Tc00.1047053510121.50	3' UTR	5	P	121727:121925	200	1	-0.1	-0.07	0.01	0.04	0.08	0.03	-0.08	0.03	-0.42	0.07	0.25	-0.04	0.03	0.27	-0.06	0.01
Tc00.1047053510121.60	hypothetical protein conserved [8310.t00006]	5	P	121926:123323	77.66	18	-0.06	0	-0.02	-0.02	0.02	-0.17	-0.22	0.03	-0.25	0	0.09	-0.15	-0.02	-0.1	-0.16	0
Tc00.1047053510121.60	3' UTR	5	P	123324:123636	157	2	-0.22	-0.25	-0.3	-0.19	-0.2	-0.15	-0.27	-0.23	-0.28	-0.28	0.26	-0.19	-0.3	0.02	-0.38	-0.25
Tc00.1047053510121.70	hypothetical protein conserved [8310.t00007]	5	P	123637:126234	83.8	31	0.03	0.06	0.05	0.04	0.08	-0.14	-0.2	0.11	-0.25	0.08	0.1	-0.14	0.02	-0.04	-0.11	0.05
Tc00.1047053510121.70	3' UTR	5	P	126235:126928	99.28	7	0.18	0.23	0.23	0.2	0.26	-0.12	0.01	0.19	-0.36	0.15	0.24	-0.06	0.25	0.04	-0.23	0.2
Tc00.1047053510121.80	hypothetical protein conserved [8310.t00008]	5	P	126929:128935	83.62	24	-0.04	0	0	-0.02	0.01	-0.03	-0.07	0.03	-0.28	0	0.12	-0.09	-0.03	0	-0.18	-0.01
Tc00.1047053510121.80	3' UTR	5	P	128936:129611	135.4	5	0.03	0.16	0.08	0.1	0.15	0.08	0.1	0.12	-0.03	0.03	0.25	-0.04	0.13	0.01	-0.06	0.09
Tc00.1047053510121.90	hypothetical protein conserved [8310.t00009]	5	P	129612:133607	79.92	50	0.01	0.05	0.01	0.04	0.07	-0.13	-0.19	0.06	-0.24	0.08	0.04	-0.14	-0.01	-0.1	-0.17	0.05
Tc00.1047053510121.90	3' UTR	5	P	133608:133942	112	3	0.21	0.19	0.19	0.08	0.22	0.15	-0.05	0.16	-0.32	0.2	0.34	-0.13	0.16	0.09	-0.15	0.24
Tc00.1047053510121.100	hypothetical protein [8310.t00010]	5	P	133943:134584	80.25	8	0.02	0.07	0.08	0.08	0.11	-0.06	-0.18	0.08	-0.35	0.11	0.1	-0.21	0.07	0	-0.27	0.06
Tc00.1047053510121.100	3' UTR	5	P	134585:134969	128.66	3	-0.12	-0.07	0.02	-0.15	-0.02	-0.16	0.01	-0.04	-0.32	-0.1	0.24	-0.1	-0.1	0.02	-0.1	-0.1
Tc00.1047053510121.110	hypothetical protein conserved [8310.t00011]	5	P	134970:137561	81	32	-0.04	0.01	0	0	0	-0.08	-0.14	0.03	-0.29	0.03	0.13	-0.12	-0.02	-0.08	-0.18	-0.02
Tc00.1047053510121.110	3' UTR	5	P	137562:137611	51	1	-0.16	-0.05	0	-0.13	-0.1	-0.07	0.06	-0.06	-0.13	-0.08	0.17	-0.17	-0.05	-0.05	-0.07	-0.24
Tc00.1047053510121.120	hypothetical protein conserved [8310.t00012]	5	P	137612:139750	76.39	28	-0.01	0	0	-0.01	0	-0.12	-0.18	0.01	-0.21	0.03	0.11	-0.13	-0.02	-0.07	-0.14	-0.02
Tc00.1047053510121.120	3' UTR	5	P	139751:140063	157	2	0.08	0.03	0.02	-0.11	-0.07	-0.03	-0.11	0	-0.19	0.07	0.25	0.01	0	0.02	-0.22	0
Tc00.1047053510121.130	serine/threonine protein kinase putative [8310.t00013]	5	P	140064:141110	80.53	13	0.03	0.03	0.03	0.01	0.04	-0.13	-0.16	0.03	-0.25	0.06	0.07	-0.16	-0.02	-0.09	-0.15	0.05
Tc00.1047053510121.130	3' UTR	5	P	141111:141375	88.66	3	-0.16	-0.08	-0.12	-0.07	0	0.1	0	0	-0.45	-0.14	0.16	0.01	-0.06	0	-0.32	-0.09
Tc00.1047053510121.140	hypothetical protein conserved [8310.t00014]	5	P	141376:143406	84.62	24	-0.04	0	-0.02	-0.04	0	0	-0.07	0.04	-0.22	0.01	0.04	-0.1	-0.07	0.02	-0.12	-0.03
Tc00.1047053510121.140	3' UTR	5	P	143407:145196	137.76	13	-0.01	0.04	0.01	-0.06	0.07	0	-0.01	0	-0.29	0.01	0.21	-0.02	0	0.03	-0.19	-0.02
Tc00.1047053510121.150	protein kinase putative [8310.t00015]	5	P	145197:149684	84.67	53	0.01	0.03	0.03	-0.01	0.02	-0.03	-0.1	0.05	-0.28	0.05	0.11	-0.09	-0.03	0.02	-0.15	0.01
Tc00.1047053510121.150	3' UTR	5	P	149685:151062	137.9	10	-0.01	0.01	0.01	-0.06	0.02	0.04	-0.03	0	-0.23	0.02	0.03	-0.11	0	0.03	-0.13	0.02
Tc00.1047053510121.160	DNA topoisomerase IA putative [8310.t00016]	5	P	151063:153555	80.41	31	0	0	0	0.02	0	-0.1	-0.16	0.05	-0.28	0.04	0.12	-0.13	-0.01	-0.01	-0.16	0.01
Tc00.1047053510121.160	3' UTR	5	P	153556:153901	173.5	2	-0.01	0.12	0.11	0.04	0.15	0.05	0	0.03	-0.26	0.05	0.09	-0.15	0.09	0	0.07	0
Tc00.1047053510121.170	calpain cysteine peptidase putative [8310.t00017]	5	P	153902:158680	79.65	60	0.02	0.03	0.03	0.01	0.04	-0.05	-0.11	0.09	-0.26	0.07	0.08	-0.14	-0.04	-0.04	-0.15	0.04
Tc00.1047053510121.170	3' UTR	5	P	158681:159117	146	3	-0.08	-0.03	-0.01	-0.06	0.04	-0.01	0.03	-0.07	-0.4	-0.04	0.25	0	-0.07	-0.03	-0.26	-0.06
Tc00.1047053510121.180	hypothetical protein conserved [8310.t00018]	5	P	159118:159669	69	8	0.11	0.15	0.16	0.08	0.16	-0.02	-0.02	0.16	-0.21	0.15	0.08	-0.08	0.08	-0.02	-0.06	0.12
Tc00.1047053510121.180	3' UTR	5	P	159670:160242	114.8	5	0.03	0.17	0.12	0.03	0.04	0.17	0.05	0.17	-0.26	0.06	0.27	-0.03	0.09	0.04	-0.13	0.1
Tc00.1047053510121.190	hypothetical protein conserved [8310.t00019]	5	P	160243:160698	91.2	5	0.07	0.1	0.12	0.16	0.17	-0.08	-0.2	0.14	-0.23	0.09	0.15	-0.26	0.14	-0.15	-0.05	0.07
Tc00.1047053510121.190	3' UTR	5	P	160699:162277	10.75	8	0.16	0.16	0.18	0.11	0.23	-0.03	-0.09	0.18	-0.36	0.18	0.28	-0.14	0.11	-0.07	-0.18	0.14
Tc00.1047053508059.4	hypothetical protein conserved [5539.t00006]	5	P	162278:162826	91.5	6	0.15	0.18	0.2	0.07	0.19	0.19	0.2	0.21	-0.29	0.16	0.19	0.04	0.14	0.14	0	0.16
Tc00.1047053508059.4	3' UTR	5	P	162827:164163	111.5	12	-0.09	-0.01	-0.05	-0.13	-0.06	-0.04	0.01	-0.02	-0.26	-0.05	0.16	-0.07	-0.11	-0.06	-0.05	-0.07
Tc00.1047053508059.10	hypothetical protein conserved [5539.t00001]	5	P	164164:165531	85.5	16	0.02	0.08	0.05	0.06	0.06	-0.03	-0.01	0.14	-0.26	0.04	-0.03	-0.13	0.03	0	-0.09	0.04
Tc00.1047053508059.10	3' UTR	5	P	165532:165859	164.5	2	-0.1	-0.05	-0.02	-0.26	-0.1	-0.11	0.01	-0.05	-0.35	-0.07	0.15	0.04	-0.19	0.05	-0.23	-0.09
Tc00.1047053508059.20	hypothetical protein conserved [5539.t00002]	5	P	165860:166969	79.28	14	-0.06	0.02	0.02	0	0	-0.07	0	0.03	-0.3	-0.01	0.09	-0.24	-0.02	-0.04	-0.18	-0.01
Tc00.1047053508059.20	3' UTR	5	P	166970:167374	203	2	0.15	0.05	0.2	-0.04	0.07	0.04	0.11	0.13	-0.21	0.19	0.19	0	0.16	0.23	-0.05	0.18
Tc00.1047053508059.24	hypothetical protein conserved [5539.t00007]	5	P	167375:168691	69.31	19	-0.03	-0.04	-0.03	-0.02	-0.01	-0.02	-0.02	0	-0.28	0.01	0.09	-0.07	-0.04	-0.03	-0.12	0
Tc00.1047053508059.24	3' UTR	5	P	168692:168830	70	2	0.15	0.16	0.18	0.2	0.24	0.27	0.19	0.18	0	0.18	0.02	-0.05	0.19	0.17	0.07	0.21
Tc00.1047053508059.30	hypothetical protein conserved [5539.t00003]	5	P	168831:170510	88.42	19	0.07	0.1	0.08	0.11	0.1	0	-0.04	0.15	-0.3	0.1	0	-0.07	0.03	0.01	-0.16	0.09
Tc00.1047053508059.30	3' UTR	5	P	170511:170685	176	1	0.01	0.16	0.09	0.01	0.2	0.08	0.05	0.04	-0.36	0.18	-0.19	0.22	0.16	-0.09	-0.05	0.11
Tc00.1047053508059.40	syntaxin putative [5539.t00004]	5	P	170686:171375	76.66	9	-0.01	0.04	0.05	0	0.04	-0.05	-0.08	0.05	-0.29	0.01	0.15	-0.15	-0.01	-0.08	-0.11	0
Tc00.1047053508059.40	3' UTR	5	P	171376:172280	151	6	0.1	0.24	0.05	0.07	0.14	-0.13	-0.11	0.12	-0.36	0.13	0.28	-0.26	0.05	-0.09	-0.25	0.04
Tc00.1047053508059.50	hypothetical protein conserved [5539.t00005]	5	P	172281:172985	88.12	8	0.08	0.18	0.19	0.13	0.22	-0.03	0.02	0.18	-0.25	0.15	0.28	-0.16	0.17	0	-0.05	0.12
Tc00.1047053508059.50	3' UTR	5	P	172986:173653	189.33	3	-0.14	-0.05	0	-0.1	-0.06	-0.11	-0.08	-0.08	-0.36	-0.01	0.23	-0.06	-0.01	-0.02	-0.25	-0.02
Tc00.1047053503965.39	hypothetical protein conserved [4841.t00004]	5	P	173654:174323	95.71	7	-0.06	0.02	-0.04	-0.03	0	-0.16	-0.14	0.06	-0.23	0.02	0.14	-0.28	-0.02	-0.16	-0.04	-0.02
Tc00.1047053503965.39	3' UTR	5	P	174324:174536	107	2	0.07	0.11	0.08	0.03	0.03	-0.11	-0.06	0.12	-0.11	0.03	0.2	-0.02	0.02	-0.02	-0.12	0.1
Tc00.1047053503965.30	hypothetical protein conserved [4841.t00003]	5	P	174537:175328	99	8	0.08	0.14	0.14	0.04	0.11	-0.03	0	0.2	-0.31	0.1	0.27	-0.09	0.11	0.04	0.01	0.09
Tc00.1047053503965.30	3' UTR	5	P	175329:175580	63.25	4	-0.17	-0.05	-0.04	-0.16	-0.04	0.02	0.08	-0.08	-0.26	-0.13	0.11	-0.05	-0.08	0.13	0.05	-0.17
Tc00.1047053503965.20	hypothetical protein conserved [4841.t00002]	5	P	175581:176039	91.8	5	0.07	0.11	0.15	0.04	0.11	0.06	-0.09	0.05	-0.23	0.07	0.26	-0.11	0.1	-0.05	0	0.08
Tc00.1047053503965.20	3' UTR	5	P	176040:176091	53	1	-0.32	-0.22	-0.28	-0.29	-0.27	-0.03	0.05	-0.33	-0.59	-0.41	0.32	-0.32	-0.3	-0.2	-0.53	-0.28
Tc00.1047053503965.10	hypothetical protein conserved [4841.t00001]	5	P	176092:177117	85.5	12	0.07	0.12	0.13	0.08	0.14	-0.01	-0.01	0.14	-0.32	0.09	0.28	-0.14	0.11	-0.02	-0.17	0.07
Tc00.1047053503965.10	3' UTR	5	P	177118:179515	153.25	12	0.07	0.04	0.1	0.03	0.09	0	-0.02	0.09	-0.45	0.08	0.34	-0.06	0.04	-0.03	-0.32	0.07
Tc00.1047053506561.10	helicase-like protein putative [6997.t00001]	5	P	179516:182029	81.09	31	0	0.03	0.02	0.01	0.04	-0.12	-0.11	0.07	-0.28	0.03	0.23	-0.17	0	-0.01	-0.16	0.01
Tc00.1047053506561.10	3' UTR	5	P	182030:182245	108.5	2	-0.13	-0.02	-0.03	-0.07	0.06	-0.13	-0.17	-0.04	-0.24	-0.1	0.27	-0.17	0.03	-0.07	-0.22	-0.12
Tc00.1047053506561.14	hypothetical protein conserved [6997.t00004]	5	P	182246:182647	80.4	5	-0.01	-0.01	0.04	-0.03	0.02	-0.2	-0.23	0.03	-0.39	0.03	0.14	-0.1	0.03	-0.12	-0.21	-0.04
Tc00.1047053506561.14	3' UTR	5	P	182648:183258	122.4	5	0.05	0.12	0.15	0.09	0.18	-0.08	-0.05	0.22	-0.31	0.15	0.34	-0.18	0.18	-0.08	-0.22	0.16
Tc00.1047053506561.20	retrotransposon hot spot protein (RHS pseudogene) putative [6997.t00002]|TRUNCATED PRODUCT	5	P	183259:184206	118.5	8	-0.11	-0.26	-0.12	-0.13	-0.02	0.04	0.03	-0.08	-0.15	-0.07	0.17	0	-0.1	0.02	-0.43	-0.06
Tc00.1047053506561.20	3' UTR	5	P	184207:186701	277.33	9	0.33	0.57	0.35	0.22	0.48	-0.05	-0.03	0.41	-0.34	0.2	0.97	-0.16	0.31	0.17	-0.23	0.22
Tc00.1047053506561.20001	unannotated trans-sialidase (PSEUDOGENE) putative|PARTIAL (792)|TRUNCATED PRODUCT	5	P	186702:187493	198	4	0.8	0.93	0.65	0.49	0.86	-0.01	0.11	0.74	-0.28	0.56	1.21	-0.13	0.71	0.28	-0.23	0.57
Tc00.1047053506561.20001	3' UTR	5	P	187494:189186	1593	1	0.63	0.81	0.52	0.37	0.77	0	0.01	0.55	-0.3	0.31	1.27	0.19	0.56	0.2	-0.04	0.35
Tc00.1047053508061.10	hypothetical protein [7584.t00001]	5	P	189187:190665	1479	1	0.73	0.98	0.59	0.41	0.79	0.13	0.01	0.68	-0.43	0.53	1.34	0.04	0.66	0.32	-0.23	0.46
Tc00.1047053508061.10	3' UTR	5	P	190666:192109	206.42	7	0.66	0.82	0.52	0.41	0.79	-0.08	-0.09	0.61	-0.24	0.4	1.14	-0.28	0.61	0.12	-0.15	0.42
Tc00.1047053508061.20	trans-sialidase putative [7584.t00002]|FULL LENGTH (2511)|SigPep 1 VTVxNVxLYNR GPIanchor	5	P	192110:194620	627.75	4	-0.12	-0.83	-0.07	-0.11	-0.35	0.06	0.1	-0.09	0.06	-0.25	0.39	0.21	0	0.06	-0.34	-0.66
Tc00.1047053508061.30	retrotransposon hot spot protein (RHS pseudogene) putative [7584.t00003]|TRUNCATED PRODUCT	5	P	198909:201254	782	3	-0.6	-1	-0.68	-0.61	-0.82	-0.03	-0.04	-0.37	0.07	-0.51	-0.17	0.15	-0.72	-0.08	-0.63	-0.64
Tc00.1047053508061.50	dispersed gene family protein 1 (DGF-1) putative [7584.t00005]	5	P	203258:213628	610.05	17	-0.83	-1.21	-1.1	-1.06	-1.16	-0.12	-0.18	-0.99	-0.27	-0.91	-0.04	0.12	-1.2	-0.17	-0.68	-0.91
Tc00.1047053508061.60	retrotransposon hot spot protein (RHS pseudogene) putative [7584.t00006]|TRUNCATED PRODUCT	5	P	214952:216862	382.2	5	-0.59	-0.65	-0.62	-0.68	-0.45	0.06	0.12	-0.37	-0.11	-0.48	0	0.25	-0.74	0.01	-0.61	-0.23
Tc00.1047053508061.60	3' UTR	5	P	216863:220559	3698	1	-0.77	-1.02	-0.68	-1.28	-1.46	0.03	0.01	-0.59	-0.79	-0.91	-0.86	-0.11	-1.36	-0.36	-1.63	-0.89
Tc00.1047053508061.1000130	trans-sialidase (pseudogene) putative [7584.t00013]|FULL LENGTH (3127)|SigPep 1 VTVxNVxLYNR GPIanchor|TRUNCATED PRODUCT	5	P	220560:223686	1042.33	3	-0.05	-0.21	-0.12	-0.15	-0.08	0.3	0.24	0.04	0.85	-0.26	0.01	0.41	0.07	0.02	-0.22	-0.08
Tc00.1047053507995.10	trans-sialidase (pseudogene) putative [7562.t00001]|PARTIAL (1458)|SigPep|TRUNCATED PRODUCT	6	S	103:1560	364.5	4	0.19	0.07	0.19	0.2	-0.07	0.31	0.03	0.03	0.07	0.08	0.08	0	-0.13	0.15	0	0.11
Tc00.1047053507997.30	trans-sialidase putative [7563.t00003]|FULL LENGTH (2535)|SigPep 1 VTVxNVxLYNR GPIanchor	6	S	8359:10893	316.87	8	-0.35	-0.41	-0.38	-0.47	-0.46	0.11	0.03	-0.63	0.2	-0.48	-0.39	-0.01	-0.47	0	0.24	-0.4
Tc00.1047053507997.30	3' UTR	6	S	10894:11225	166.5	2	-0.48	-0.46	-0.46	-0.59	-0.58	0.04	-0.06	-0.67	0.03	-0.64	-0.5	-0.02	-0.48	-0.02	-0.07	-0.52
Tc00.1047053507997.40	hypothetical protein conserved [7563.t00004]	6	S	11226:12635	70.5	20	-0.41	-0.32	-0.4	-0.53	-0.34	-0.12	-0.1	-0.53	0.07	-0.45	-0.41	-0.05	-0.29	-0.24	0.04	-0.46
Tc00.1047053507997.40	3' UTR	6	S	12636:12881	82.33	3	-0.57	-0.46	-0.46	-0.61	-0.36	-0.09	0.07	-0.61	0.2	-0.53	-0.59	0.12	-0.34	-0.24	0.21	-0.54
Tc00.1047053507997.50	hypothetical protein conserved [7563.t00005]	6	S	12882:14246	85.31	16	-0.4	-0.31	-0.38	-0.43	-0.31	-0.15	-0.23	-0.46	0	-0.41	-0.36	-0.07	-0.3	-0.29	-0.19	-0.44
Tc00.1047053507997.50	3' UTR	6	S	14247:14701	456	1	-0.28	-0.13	-0.08	-0.03	-0.12	-0.03	-0.14	-0.08	0.1	-0.37	-0.13	-0.12	-0.2	0.01	-0.12	-0.32
Tc00.1047053507997.54	serine peptidase putative [7563.t00009]	6	S	14702:16567	77.75	24	-0.31	-0.2	-0.2	-0.08	-0.22	-0.09	-0.15	-0.11	0.05	-0.35	-0.32	-0.1	-0.18	-0.24	-0.08	-0.36
Tc00.1047053507997.54	3' UTR	6	S	16568:16772	103	2	-0.43	-0.3	-0.24	-0.13	-0.3	0.02	-0.04	-0.22	-0.03	-0.4	-0.32	-0.1	-0.28	-0.13	-0.31	-0.37
Tc00.1047053507997.60	hypothetical protein conserved [7563.t00006]	6	S	16773:19742	80.27	37	-0.33	-0.28	-0.32	-0.12	-0.29	-0.11	-0.17	-0.16	0.05	-0.37	-0.35	-0.11	-0.24	-0.27	-0.1	-0.39
Tc00.1047053507997.60	3' UTR	6	S	19743:20251	255	2	-0.21	-0.26	-0.2	-0.1	-0.29	-0.02	-0.1	-0.15	0.15	-0.29	-0.31	-0.02	-0.23	-0.06	-0.04	-0.27
Tc00.1047053507997.70	hypothetical protein conserved [7563.t00007]	6	S	20252:22888	82.4	32	-0.32	-0.34	-0.35	-0.25	-0.36	-0.13	-0.15	-0.23	-0.02	-0.35	-0.38	-0.14	-0.29	-0.26	-0.13	-0.37
Tc00.1047053507997.70	3' UTR	6	S	22889:23085	99	2	-0.24	-0.15	-0.2	-0.17	-0.22	-0.21	-0.28	-0.15	-0.05	-0.26	-0.45	-0.19	-0.18	-0.36	-0.12	-0.32
Tc00.1047053507997.80	hypothetical protein conserved [7563.t00008]	6	S	23086:23520	108.75	4	-0.24	-0.33	-0.33	-0.14	-0.4	-0.21	-0.32	-0.21	-0.03	-0.34	-0.44	-0.15	-0.28	-0.24	-0.31	-0.28
Tc00.1047053507997.80	3' UTR	6	S	23521:23773	127	2	-0.17	-0.18	-0.16	-0.04	-0.18	0.05	-0.19	-0.16	-0.04	-0.22	-0.26	-0.08	-0.17	-0.22	-0.13	-0.21
Tc00.1047053507997.89	hypothetical protein conserved [7563.t00011]	6	S	23774:24328	79.28	7	-0.03	-0.2	-0.18	0.1	-0.14	-0.08	-0.2	-0.02	-0.03	-0.15	-0.3	-0.07	-0.1	-0.26	-0.16	-0.13
Tc00.1047053506529.14	hypothetical protein conserved [6986.t00067]	6	S	24431:25590	72.5	16	-0.08	-0.19	-0.23	-0.01	-0.21	-0.15	-0.26	-0.07	-0.05	-0.18	-0.38	-0.14	-0.18	-0.33	-0.16	-0.19
Tc00.1047053506529.14	3' UTR	6	S	25591:25862	136.5	2	-0.36	-0.54	-0.53	-0.3	-0.46	-0.32	-0.3	-0.44	-0.12	-0.51	-0.59	-0.12	-0.4	-0.27	0.1	-0.44
Tc00.1047053506529.30	hypothetical protein conserved [6986.t00003]	6	S	25863:26363	83.5	6	-0.11	-0.2	-0.2	-0.18	-0.23	0	-0.13	-0.15	0.07	-0.25	-0.27	-0.02	-0.23	-0.17	-0.11	-0.21
Tc00.1047053506529.30	3' UTR	6	S	26364:26863	250.5	2	-0.45	-0.57	-0.53	-0.57	-0.6	-0.14	-0.21	-0.49	-0.07	-0.61	-0.62	-0.11	-0.49	-0.24	-0.02	-0.57
Tc00.1047053506529.40	hypothetical protein conserved [6986.t00004]	6	S	26864:27538	84.37	8	-0.31	-0.32	-0.35	-0.38	-0.38	-0.13	-0.21	-0.31	-0.02	-0.38	-0.26	-0.17	-0.31	-0.33	-0.15	-0.38
Tc00.1047053506529.40	3' UTR	6	S	27539:28133	149	4	-0.16	-0.17	-0.13	-0.16	-0.17	0.02	-0.01	-0.18	0.02	-0.27	-0.35	-0.15	-0.08	-0.04	0.07	-0.19
Tc00.1047053506529.50	arginine N-methyltransferase putative [6986.t00005]	6	S	28134:29459	88.4	15	-0.21	-0.28	-0.26	-0.3	-0.31	-0.11	-0.15	-0.23	0.05	-0.29	-0.43	-0.08	-0.27	-0.18	-0.05	-0.27
Tc00.1047053506529.60	hypothetical protein conserved [6986.t00006]	6	S	29468:30307	84	10	-0.25	-0.33	-0.31	-0.26	-0.3	-0.1	-0.08	-0.22	0.12	-0.35	-0.43	-0.06	-0.3	-0.21	-0.01	-0.37
Tc00.1047053506529.60	3' UTR	6	S	30308:31057	107.28	7	-0.25	-0.28	-0.29	-0.31	-0.31	-0.13	-0.19	-0.28	-0.02	-0.36	-0.32	-0.19	-0.26	-0.26	0.11	-0.35
Tc00.1047053506529.70	hypothetical protein conserved [6986.t00007]	6	S	31058:32398	78.88	17	-0.17	-0.23	-0.24	-0.23	-0.27	-0.15	-0.16	-0.15	0.05	-0.24	-0.28	-0.09	-0.2	-0.22	-0.06	-0.26
Tc00.1047053506529.70	3' UTR	6	S	32399:34705	177.53	13	-0.14	-0.26	-0.22	-0.29	-0.27	-0.05	-0.1	-0.24	0.09	-0.3	-0.32	-0.17	-0.27	-0.17	0.03	-0.23
Tc00.1047053506529.80	hypothetical protein conserved [6986.t00008]	6	S	34706:36739	81.36	25	-0.17	-0.23	-0.27	-0.14	-0.27	-0.11	-0.17	-0.17	0	-0.27	-0.32	-0.11	-0.21	-0.21	-0.1	-0.26
Tc00.1047053506529.80	3' UTR	6	S	36740:39223	355	7	-0.04	-0.05	-0.02	-0.04	-0.12	-0.09	-0.1	-0.11	0.01	-0.17	-0.33	-0.16	-0.11	-0.2	0.14	-0.13
Tc00.1047053506529.90	puromycin-sensitive aminopeptidase-like protein putative [6986.t00009]	6	S	39224:42766	84.35	42	-0.15	-0.17	-0.17	-0.13	-0.25	-0.08	-0.14	-0.15	-0.01	-0.23	-0.29	-0.1	-0.23	-0.18	-0.08	-0.24
Tc00.1047053506529.90	3' UTR	6	S	42767:43915	230	5	-0.2	-0.13	-0.13	-0.25	-0.28	0	-0.05	-0.26	0.16	-0.27	-0.65	0	-0.29	-0.26	0.28	-0.27
Tc00.1047053506529.100	hypothetical protein conserved [6986.t00010]	6	S	43916:46339	83.58	29	-0.22	-0.16	-0.18	-0.16	-0.26	-0.09	-0.05	-0.18	0.08	-0.28	-0.32	-0.02	-0.2	-0.22	0	-0.31
Tc00.1047053506529.100	3' UTR	6	S	46340:46678	170	2	-0.01	-0.14	-0.06	-0.3	-0.36	0.15	0.02	-0.19	0.16	-0.13	-0.09	0.12	-0.28	0	0.15	-0.09
Tc00.1047053506529.110	hypothetical protein conserved [6986.t00011]	6	S	46679:47569	74.25	12	-0.18	-0.18	-0.12	-0.21	-0.29	-0.06	-0.09	-0.2	-0.03	-0.27	-0.27	-0.08	-0.2	-0.2	-0.03	-0.28
Tc00.1047053506529.110	3' UTR	6	S	47570:49244	186.22	9	-0.12	-0.13	-0.03	-0.19	-0.21	-0.03	-0.1	-0.18	0.19	-0.16	-0.19	-0.06	-0.19	-0.16	0.07	-0.17
Tc00.1047053506529.120	hypothetical protein [6986.t00012]	6	S	49245:51047	94.89	19	-0.24	-0.24	-0.28	-0.18	-0.32	-0.14	-0.2	-0.21	0.05	-0.3	-0.31	-0.07	-0.28	-0.29	-0.12	-0.36
Tc00.1047053506529.120	3' UTR	6	S	51048:51612	94.33	6	-0.01	0.05	-0.02	-0.07	-0.03	-0.02	0.01	-0.03	0.22	-0.07	-0.32	-0.01	-0.06	-0.17	0.12	-0.07
Tc00.1047053506529.130	hypothetical protein conserved [6986.t00013]	6	S	51613:55575	80.87	49	-0.14	-0.15	-0.2	-0.12	-0.24	-0.13	-0.21	-0.14	0.03	-0.19	-0.27	-0.12	-0.21	-0.25	-0.06	-0.23
Tc00.1047053506529.130	3' UTR	6	S	55576:55858	94.66	3	-0.38	-0.32	-0.35	-0.35	-0.41	-0.23	-0.16	-0.34	-0.2	-0.43	-0.51	-0.08	-0.31	-0.41	0.05	-0.41
Tc00.1047053506529.140	hypothetical protein conserved [6986.t00014]	6	S	55859:56920	81.69	13	-0.18	-0.23	-0.31	-0.17	-0.31	-0.16	-0.31	-0.18	0	-0.27	-0.35	-0.2	-0.26	-0.3	-0.12	-0.3
Tc00.1047053506529.140	3' UTR	6	S	56921:57876	319	3	-0.43	-0.43	-0.47	-0.35	-0.45	-0.15	-0.13	-0.45	0.1	-0.49	-0.56	0.06	-0.43	-0.23	0.02	-0.51
Tc00.1047053506529.150	hypothetical protein conserved [6986.t00015]	6	S	57877:61332	88.61	39	-0.21	-0.2	-0.22	-0.17	-0.26	-0.14	-0.12	-0.21	0.1	-0.25	-0.39	-0.05	-0.24	-0.23	-0.02	-0.27
Tc00.1047053506529.150	3' UTR	6	S	61333:61888	139.25	4	-0.18	-0.12	-0.16	-0.12	-0.27	-0.06	-0.12	-0.18	0.12	-0.25	-0.22	-0.09	-0.14	-0.22	0.12	-0.23
Tc00.1047053506529.160	hypothetical protein conserved [6986.t00016]	6	S	61889:64702	80.4	35	-0.22	-0.2	-0.24	-0.18	-0.28	-0.05	-0.06	-0.2	0.05	-0.26	-0.36	-0.04	-0.24	-0.17	-0.08	-0.29
Tc00.1047053506529.160	3' UTR	6	S	64703:64989	144	2	-0.07	-0.07	-0.09	-0.08	-0.21	0.09	0.12	-0.15	0.18	-0.1	-0.24	-0.14	-0.16	0.16	0.13	-0.14
Tc00.1047053506529.170	hypothetical protein conserved [6986.t00017]	6	S	64990:66909	83.47	23	-0.22	-0.19	-0.19	-0.19	-0.25	-0.11	-0.1	-0.2	0.04	-0.27	-0.36	-0.09	-0.23	-0.26	-0.04	-0.3
Tc00.1047053506529.170	3' UTR	6	S	66910:67447	134.75	4	-0.16	-0.19	-0.19	-0.17	-0.24	0.1	0.13	-0.24	0.12	-0.27	-0.4	0.2	-0.2	-0.12	0.03	-0.27
Tc00.1047053506529.180	hypothetical protein conserved [6986.t00018]	6	S	67448:68041	74.25	8	-0.27	-0.22	-0.29	-0.27	-0.37	-0.07	-0.04	-0.29	-0.09	-0.35	-0.43	-0.04	-0.35	-0.25	-0.08	-0.35
Tc00.1047053506529.180	3' UTR	6	S	68042:68792	150.4	5	-0.25	-0.22	-0.2	-0.24	-0.37	0	-0.08	-0.3	0.12	-0.4	-0.32	-0.05	-0.35	-0.19	0.11	-0.36
Tc00.1047053506529.190	hypothetical protein conserved [6986.t00019]	6	S	68793:70643	77.12	24	-0.12	-0.1	-0.16	-0.05	-0.18	-0.03	-0.06	-0.1	0.12	-0.18	-0.27	-0.03	-0.15	-0.14	-0.01	-0.19
Tc00.1047053506529.190	3' UTR	6	S	70644:71843	150.12	8	-0.18	-0.13	-0.15	-0.19	-0.25	0.06	0.07	-0.19	0.31	-0.26	-0.38	0.01	-0.23	-0.08	0.18	-0.24
Tc00.1047053506529.200	hypothetical protein conserved [6986.t00020]	6	S	71844:73859	84	24	-0.13	-0.14	-0.16	-0.1	-0.23	-0.15	-0.2	-0.12	-0.02	-0.16	-0.32	-0.11	-0.17	-0.24	-0.09	-0.22
Tc00.1047053506529.200	3' UTR	6	S	73860:74578	144	5	-0.07	-0.07	-0.08	-0.07	-0.13	0	-0.09	-0.14	0.11	-0.16	-0.31	0	-0.11	-0.13	0.05	-0.18
Tc00.1047053506529.220	hypothetical protein conserved [6986.t00022]	6	S	74579:76558	76.15	26	-0.16	-0.19	-0.2	-0.12	-0.24	-0.07	-0.09	-0.18	0.05	-0.25	-0.33	-0.09	-0.18	-0.26	-0.03	-0.27
Tc00.1047053506529.220	3' UTR	6	S	76559:77009	226	2	-0.21	-0.15	-0.17	-0.18	-0.3	-0.03	-0.07	-0.27	-0.06	-0.36	-0.53	-0.09	-0.2	-0.29	0	-0.33
Tc00.1047053506529.224	hypothetical protein conserved [6986.t00072]	6	S	77010:78923	73.61	26	-0.18	-0.17	-0.17	-0.11	-0.25	-0.07	-0.08	-0.18	0.02	-0.23	-0.35	-0.07	-0.21	-0.16	0	-0.26
Tc00.1047053506529.224	3' UTR	6	S	78924:79252	165	2	-0.27	-0.16	-0.12	-0.13	-0.3	0.25	0.26	-0.3	0.12	-0.26	-0.08	0.2	-0.32	0.04	0.27	-0.19
Tc00.1047053506529.230	hypothetical protein conserved [6986.t00023]	6	S	79253:80422	78	15	-0.16	-0.16	-0.16	-0.13	-0.22	-0.1	-0.05	-0.18	0.03	-0.23	-0.27	-0.04	-0.17	-0.2	-0.02	-0.24
Tc00.1047053506529.230	3' UTR	6	S	80423:81980	194.87	8	-0.26	-0.2	-0.2	-0.2	-0.28	0.02	0	-0.23	0.03	-0.34	-0.29	-0.14	-0.23	-0.08	0.04	-0.29
Tc00.1047053506529.250	hypothetical protein conserved [6986.t00025]	6	S	81981:86255	77.72	55	-0.2	-0.16	-0.19	-0.12	-0.23	-0.1	-0.13	-0.15	-0.03	-0.23	-0.32	-0.12	-0.19	-0.22	-0.07	-0.25
Tc00.1047053506529.250	3' UTR	6	S	86256:87274	204	5	-0.3	-0.24	-0.28	-0.33	-0.31	-0.04	-0.04	-0.37	0.05	-0.43	-0.28	-0.11	-0.38	-0.2	0.15	-0.38
Tc00.1047053506529.260	chaperone DnaJ protein putative [6986.t00026]	6	S	87275:88819	77.25	20	-0.21	-0.15	-0.2	-0.14	-0.25	-0.1	-0.06	-0.16	0.01	-0.27	-0.32	-0.06	-0.21	-0.18	0	-0.26
Tc00.1047053506529.260	3' UTR	6	S	88820:90434	179.55	9	-0.29	-0.2	-0.2	-0.29	-0.37	0.09	0.06	-0.32	0.23	-0.38	-0.29	0.08	-0.3	0	0.18	-0.36
Tc00.1047053506529.280	hypothetical protein conserved [6986.t00028]	6	S	90435:91934	78.94	19	-0.22	-0.28	-0.28	-0.24	-0.3	-0.04	-0.15	-0.25	0.03	-0.24	-0.25	-0.1	-0.27	-0.21	-0.06	-0.26
Tc00.1047053506529.280	3' UTR	6	S	91935:92693	126.66	6	-0.23	-0.22	-0.21	-0.18	-0.2	-0.01	0.08	-0.21	0.05	-0.28	-0.24	0	-0.25	-0.16	0.14	-0.23
Tc00.1047053506529.290	hypothetical protein conserved [6986.t00029]	6	S	92694:94787	87.25	24	-0.2	-0.21	-0.24	-0.15	-0.28	-0.09	-0.14	-0.2	0	-0.25	-0.3	-0.1	-0.23	-0.22	-0.09	-0.25
Tc00.1047053506529.290	3' UTR	6	S	94788:95527	105.85	7	-0.24	-0.13	-0.17	-0.24	-0.16	-0.07	0.05	-0.28	0.09	-0.27	-0.42	-0.06	-0.24	-0.11	0.17	-0.23
Tc00.1047053506529.300	hypothetical protein conserved [6986.t00030]	6	S	95528:96856	78.17	17	-0.2	-0.16	-0.17	-0.17	-0.19	-0.09	-0.03	-0.15	0.03	-0.24	-0.3	-0.08	-0.19	-0.15	-0.02	-0.26
Tc00.1047053506529.300	3' UTR	6	S	96857:97317	115.5	4	-0.26	-0.25	-0.28	-0.27	-0.33	-0.13	-0.12	-0.35	0.08	-0.35	-0.41	-0.04	-0.32	-0.17	0	-0.4
Tc00.1047053506529.310	hypothetical protein conserved [6986.t00031]	6	S	97318:98676	84.93	16	-0.22	-0.19	-0.27	-0.16	-0.26	-0.08	-0.12	-0.24	0.08	-0.23	-0.33	-0.02	-0.25	-0.23	-0.03	-0.27
Tc00.1047053506529.310	3' UTR	6	S	98677:100200	138.63	11	-0.19	-0.13	-0.11	-0.13	-0.24	0.01	0	-0.25	0.06	-0.25	-0.22	0	-0.18	-0.11	0.02	-0.23
Tc00.1047053506529.314	hypothetical protein conserved [6986.t00073]	6	S	100201:100530	110	3	-0.13	-0.09	-0.1	-0.07	-0.19	-0.07	-0.14	-0.15	0.01	-0.19	-0.22	-0.07	-0.12	-0.2	-0.09	-0.19
Tc00.1047053506529.314	3' UTR	6	S	100531:101025	124	4	-0.35	-0.24	-0.28	-0.21	-0.34	-0.02	-0.06	-0.28	0	-0.3	-0.35	-0.03	-0.41	-0.13	0.03	-0.34
Tc00.1047053506529.320	hypothetical protein conserved [6986.t00032]	6	S	101026:103218	87.72	25	-0.29	-0.25	-0.3	-0.23	-0.31	-0.11	-0.12	-0.27	-0.06	-0.35	-0.29	-0.05	-0.25	-0.2	-0.08	-0.36
Tc00.1047053506529.320	3' UTR	6	S	103219:103662	111.25	4	-0.13	-0.19	-0.22	-0.15	-0.28	-0.14	-0.08	-0.19	-0.03	-0.32	-0.43	-0.02	-0.22	-0.16	0.16	-0.27
Tc00.1047053506529.324	hypothetical protein conserved [6986.t00074]	6	S	103663:104154	82	6	-0.17	-0.19	-0.2	-0.14	-0.2	-0.12	-0.09	-0.19	0.09	-0.25	-0.33	-0.01	-0.18	-0.19	0	-0.27
Tc00.1047053506529.324	3' UTR	6	S	104155:104548	197.5	2	-0.14	-0.22	-0.17	-0.1	-0.18	-0.05	0.15	-0.22	0.27	-0.19	-0.39	0.04	-0.17	-0.13	0.31	-0.25
Tc00.1047053506529.330	hypothetical protein conserved [6986.t00033]	6	S	104549:105670	74.8	15	-0.11	-0.12	-0.13	-0.05	-0.19	-0.13	-0.1	-0.08	-0.06	-0.17	-0.26	-0.09	-0.11	-0.19	-0.07	-0.21
Tc00.1047053506529.330	3' UTR	6	S	105671:106244	115	5	-0.33	-0.29	-0.29	-0.28	-0.34	-0.02	-0.16	-0.32	0.14	-0.37	-0.31	-0.07	-0.32	-0.24	0.09	-0.36
Tc00.1047053506529.340	protein kinase domain putative [6986.t00034]	6	S	106245:107927	105.18	16	-0.18	-0.2	-0.17	-0.14	-0.24	-0.06	-0.09	-0.21	0.02	-0.21	-0.4	-0.05	-0.18	-0.2	-0.13	-0.26
Tc00.1047053506529.340	3' UTR	6	S	107928:109363	143.69	10	-0.35	-0.26	-0.27	-0.25	-0.32	-0.02	0.04	-0.38	0.13	-0.42	-0.31	0.08	-0.28	-0.09	0.01	-0.39
Tc00.1047053506529.360	cytochrome C oxidase subunit IV putative [6986.t00036]	6	S	109364:110368	71.78	14	-0.19	-0.18	-0.25	-0.15	-0.3	-0.16	-0.27	-0.18	-0.09	-0.24	-0.33	-0.14	-0.21	-0.32	-0.18	-0.29
Tc00.1047053506529.360	3' UTR	6	S	110369:110712	115	3	-0.23	-0.17	-0.24	-0.13	-0.3	-0.14	-0.26	-0.19	-0.08	-0.32	-0.32	-0.21	-0.24	-0.26	-0.15	-0.33
Tc00.1047053506529.370	3' UTR	6	S	111229:113054	456.75	4	-0.16	-0.16	-0.19	-0.18	-0.23	-0.06	-0.22	-0.34	0.09	-0.24	-0.32	-0.08	-0.22	-0.25	0.06	-0.29
Tc00.1047053506529.380	serine/threonine protein phosphatase putative [6986.t00038]	6	S	113055:115826	86.62	32	-0.2	-0.12	-0.17	-0.12	-0.19	-0.07	-0.11	-0.15	0	-0.25	-0.3	-0.04	-0.15	-0.21	-0.05	-0.28
Tc00.1047053506529.380	3' UTR	6	S	115827:117944	192.63	11	-0.26	-0.19	-0.24	-0.26	-0.34	-0.08	-0.07	-0.31	0.11	-0.3	-0.41	-0.01	-0.3	-0.18	0.01	-0.36
Tc00.1047053506529.400	hypothetical protein conserved [6986.t00040]	6	S	117945:119747	90.15	20	-0.21	-0.18	-0.25	-0.17	-0.26	-0.12	-0.18	-0.23	-0.04	-0.28	-0.3	-0.12	-0.22	-0.25	-0.07	-0.32
Tc00.1047053506529.400	3' UTR	6	S	119748:120975	409.66	3	-0.21	-0.2	-0.17	-0.16	-0.31	-0.06	0.03	-0.36	0.06	-0.29	-0.35	0.03	-0.28	-0.13	0.09	-0.27
Tc00.1047053506529.410	hypothetical protein conserved [6986.t00041]	6	S	120976:123144	86.76	25	-0.15	-0.11	-0.17	-0.1	-0.18	-0.05	-0.09	-0.13	0	-0.21	-0.27	-0.07	-0.15	-0.2	-0.05	-0.25
Tc00.1047053506529.410	3' UTR	6	S	123145:124404	126.1	10	-0.29	-0.22	-0.26	-0.19	-0.3	-0.2	-0.11	-0.29	-0.04	-0.39	-0.42	-0.04	-0.26	-0.15	0.05	-0.43
Tc00.1047053506529.420	alanine aminotransferase putative [6986.t00042]	6	S	124405:125886	92.62	16	-0.26	-0.21	-0.29	-0.1	-0.31	-0.18	-0.27	-0.21	-0.18	-0.27	-0.35	-0.12	-0.16	-0.09	-0.23	-0.38
Tc00.1047053506529.420	3' UTR	6	S	125887:126212	109	3	-0.42	-0.4	-0.4	-0.29	-0.43	0.1	0.05	-0.45	-0.16	-0.41	-0.55	-0.1	-0.28	0.15	-0.1	-0.51
Tc00.1047053506529.425	hypothetical protein [6986.t00080]	6	S	126213:126812	150	4	-0.24	-0.28	-0.31	-0.1	-0.36	0.06	-0.04	-0.28	-0.19	-0.17	-0.51	-0.01	-0.13	0.31	-0.17	-0.31
Tc00.1047053506529.425	3' UTR	6	S	126813:128068	104.75	12	-0.27	-0.25	-0.29	-0.2	-0.32	0	-0.07	-0.31	0.06	-0.29	-0.51	-0.03	-0.23	0.31	-0.06	-0.38
Tc00.1047053506529.430	alanine aminotransferase putative [6986.t00043]	6	S	128069:129562	99.6	15	-0.29	-0.2	-0.3	-0.12	-0.31	-0.2	-0.23	-0.21	-0.07	-0.25	-0.37	-0.15	-0.19	-0.09	-0.16	-0.37
Tc00.1047053506529.430	3' UTR	6	S	129563:130014	90.6	5	-0.21	-0.09	-0.21	-0.09	-0.17	-0.07	-0.06	-0.17	0.14	-0.27	-0.29	-0.09	-0.17	-0.22	0.14	-0.27
Tc00.1047053506529.440	hypothetical protein conserved [6986.t00044]	6	S	130015:132459	87.32	28	-0.18	-0.17	-0.22	-0.12	-0.19	-0.11	-0.17	-0.19	0.02	-0.22	-0.31	-0.09	-0.19	-0.25	-0.09	-0.27
Tc00.1047053506529.440	3' UTR	6	S	132460:133156	139.6	5	-0.24	-0.11	-0.25	-0.22	-0.23	0.02	0	-0.23	0.25	-0.28	-0.26	0.09	-0.27	-0.02	0.21	-0.31
Tc00.1047053506529.460	hypothetical protein conserved [6986.t00046]	6	S	133157:135622	79.54	31	-0.17	-0.15	-0.21	-0.13	-0.22	-0.11	-0.1	-0.17	0.08	-0.22	-0.37	-0.06	-0.18	-0.23	-0.05	-0.26
Tc00.1047053506529.460	3' UTR	6	S	135623:136479	107.25	8	-0.23	-0.16	-0.17	-0.19	-0.24	0.04	-0.09	-0.22	0.12	-0.33	-0.4	0.01	-0.21	-0.08	0.03	-0.32
Tc00.1047053506529.470	hypothetical protein conserved [6986.t00047]	6	S	136480:138120	82.05	20	-0.12	-0.14	-0.18	-0.11	-0.21	-0.11	-0.18	-0.14	0.03	-0.16	-0.3	-0.07	-0.19	-0.24	-0.12	-0.19
Tc00.1047053506529.470	3' UTR	6	S	138121:139884	196.11	9	-0.23	-0.12	-0.18	-0.18	-0.19	-0.03	0	-0.2	0.15	-0.24	-0.32	-0.06	-0.19	-0.11	0.03	-0.26
Tc00.1047053506529.480	hypothetical protein conserved [6986.t00048]	6	S	139885:145041	87.4	59	-0.17	-0.16	-0.19	-0.13	-0.21	-0.07	-0.07	-0.16	0.04	-0.23	-0.29	-0.02	-0.18	-0.2	-0.09	-0.24
Tc00.1047053506529.480	3' UTR	6	S	145042:145919	146.5	6	-0.16	-0.06	-0.14	-0.11	-0.2	-0.19	-0.16	-0.24	0.02	-0.25	-0.31	-0.16	-0.13	-0.14	-0.03	-0.21
Tc00.1047053506529.490	hypothetical protein conserved [6986.t00049]	6	S	145920:149633	80.73	46	-0.24	-0.19	-0.22	-0.19	-0.24	-0.12	-0.07	-0.21	0.07	-0.27	-0.35	-0.06	-0.2	-0.16	-0.01	-0.31
Tc00.1047053506529.490	3' UTR	6	S	149634:151465	183.3	10	-0.17	-0.07	-0.07	-0.04	-0.16	-0.01	-0.08	-0.15	0.2	-0.15	-0.31	-0.02	-0.14	-0.18	0.11	-0.17
Tc00.1047053506529.500	hypothetical protein conserved [6986.t00050]	6	S	151466:153373	79.5	24	-0.19	-0.15	-0.14	-0.11	-0.22	-0.11	-0.08	-0.17	0.14	-0.23	-0.32	-0.08	-0.16	-0.28	0.03	-0.26
Tc00.1047053506529.500	3' UTR	6	S	153374:153748	376	1	0.1	0.18	-0.01	0.12	-0.1	-0.04	0	0.03	0.19	-0.13	-0.04	0.01	0.01	-0.35	0.15	0.04
Tc00.1047053506529.508	glucose-6-phosphate isomerase glycosomal putative [6986.t00068]	6	S	153749:155575	83.04	22	-0.21	-0.13	-0.21	-0.15	-0.24	-0.12	-0.15	-0.21	0.09	-0.27	-0.29	-0.12	-0.18	-0.3	0.03	-0.29
Tc00.1047053506529.508	3' UTR	6	S	155576:155934	120	3	-0.28	-0.21	-0.19	-0.23	-0.2	0.1	0.04	-0.23	-0.03	-0.27	-0.27	0.1	-0.22	-0.02	0.15	-0.31
Tc00.1047053506529.516	ATP synthase subunit putative [6986.t00069]	6	S	155935:156336	67	6	-0.31	-0.23	-0.23	-0.32	-0.24	-0.21	-0.17	-0.29	0.12	-0.35	-0.38	-0.15	-0.25	-0.3	0.1	-0.44
Tc00.1047053506529.516	3' UTR	6	S	156337:156511	88	2	-0.09	0.07	-0.06	0.02	0.01	-0.04	-0.14	-0.02	0	-0.14	-0.33	-0.11	0.08	-0.15	-0.1	-0.17
Tc00.1047053506529.524	hypothetical protein conserved [6986.t00070]	6	S	156512:156877	73.2	5	-0.31	-0.18	-0.23	-0.23	-0.28	-0.19	-0.17	-0.27	0	-0.35	-0.48	-0.14	-0.28	-0.33	0	-0.4
Tc00.1047053506529.524	3' UTR	6	S	156878:157126	250	1	-0.47	-0.37	-0.53	-0.31	-0.39	-0.13	-0.19	-0.5	0.11	-0.56	-0.67	-0.39	-0.51	-0.43	-0.07	-0.56
Tc00.1047053506529.530	hypothetical protein conserved [6986.t00053]	6	S	157127:157693	94.5	6	-0.26	-0.19	-0.28	-0.21	-0.28	-0.17	-0.08	-0.27	0	-0.33	-0.32	-0.11	-0.22	-0.18	0.01	-0.4
Tc00.1047053506529.530	3' UTR	6	S	157694:158100	102	4	-0.49	-0.41	-0.45	-0.42	-0.41	0.07	0	-0.42	-0.03	-0.47	-0.57	-0.02	-0.38	-0.21	0.05	-0.58
Tc00.1047053506529.535	3' UTR	6	S	158425:159338	305	3	-0.39	-0.18	-0.51	-0.37	-0.52	-0.18	-0.18	-0.45	0.28	-0.48	-0.38	-0.02	-0.56	-0.32	0.11	-0.5
Tc00.1047053506529.541	hypothetical protein [6986.t00077]	6	S	159339:160211	145.5	6	-0.59	-0.9	-0.61	-0.49	-0.63	-0.22	-0.2	-0.99	0.26	-0.85	-0.53	-0.07	-0.66	-0.34	0.21	-0.57
Tc00.1047053506529.541	3' UTR	6	S	160212:161775	260.83	6	-0.68	-1.35	-0.88	-0.72	-0.82	-0.17	-0.23	-1.53	0.29	-1	-0.37	-0.13	-1	-0.31	0.29	-0.76
Tc00.1047053506529.546	hypothetical protein [6986.t00076]	6	S	161776:162339	141	4	-1.03	-1.36	-1.32	-0.96	-1.06	-0.18	-0.36	-1.6	0.37	-1.05	-0.47	-0.13	-1.48	-0.36	0.3	-1.06
Tc00.1047053506529.546	3' UTR	6	S	162340:163117	194.75	4	-0.86	-0.78	-0.88	-0.81	-0.9	0.07	-0.15	-1.18	0.36	-0.81	-0.3	-0.08	-1.03	-0.11	0.25	-0.85
Tc00.1047053506529.550	cysteine peptidase putative [6986.t00055]	6	S	163118:164086	323	3	-0.9	0.09	0	-0.84	-0.93	-0.37	-0.32	-0.4	0.4	-0.92	-0.4	-0.1	-0.25	-0.34	0.38	-0.96
Tc00.1047053506529.550	3' UTR	6	S	164087:174690	815.76	13	-0.27	0.72	0.08	-0.4	-0.67	0.03	-0.1	-0.38	0.14	-0.39	-0.38	-0.02	-0.27	-0.12	0.19	-0.32
Tc00.1047053506529.590	hypothetical protein conserved [6986.t00059]	6	S	174691:177498	82.58	34	-0.17	2.22	0.27	-0.12	-0.09	-0.16	-0.14	-0.19	0.07	-0.19	-0.28	-0.07	-0.1	-0.25	0.15	-0.22
Tc00.1047053506529.590	3' UTR	6	S	177499:178582	135.62	8	-0.2	2.11	0.19	-0.2	-0.13	-0.11	-0.15	-0.25	0.14	-0.26	-0.26	-0.08	-0.18	-0.31	0.21	-0.27
Tc00.1047053506529.595	hypothetical protein [6986.t00078]	6	S	178583:179662	77.14	14	-0.2	2.21	0.21	-0.18	-0.18	-0.13	-0.22	-0.19	0.12	-0.22	-0.29	-0.09	-0.15	-0.29	0.09	-0.24
Tc00.1047053506529.595	3' UTR	6	S	179663:182580	171.7	17	-0.21	1.95	0.21	-0.2	-0.13	-0.17	-0.14	-0.27	0.05	-0.24	-0.29	-0.16	-0.12	-0.24	0.21	-0.26
Tc00.1047053506529.600	metaciclina II putative [6986.t00060]	6	S	182581:183405	68.75	12	-0.25	1.89	0.11	-0.23	-0.26	-0.15	-0.13	-0.3	0.13	-0.26	-0.49	-0.08	-0.2	-0.29	0.18	-0.31
Tc00.1047053506529.600	3' UTR	6	S	183406:187854	202.27	22	-0.18	1.9	0.22	-0.18	-0.14	0	-0.01	-0.26	0.25	-0.21	-0.35	-0.06	-0.16	-0.15	0.22	-0.22
Tc00.1047053506529.610	hypothetical protein [6986.t00061]	6	S	187855:189069	81	15	-0.2	1.95	0.16	-0.21	-0.17	-0.13	-0.09	-0.25	0.12	-0.23	-0.32	-0.05	-0.2	-0.26	0.08	-0.25
Tc00.1047053506529.610	3' UTR	6	S	189070:192143	205	15	-0.21	1.88	0.17	-0.17	-0.17	-0.12	-0.08	-0.26	0.09	-0.24	-0.3	-0.08	-0.17	-0.21	0.07	-0.26
Tc00.1047053506529.620	hypothetical protein [6986.t00062]	6	S	192144:193196	75.21	14	-0.14	2.03	0.2	-0.11	-0.08	0	-0.09	-0.17	0.16	-0.16	-0.32	0	-0.17	-0.16	-0.06	-0.19
Tc00.1047053506529.620	3' UTR	6	S	193197:193824	157.25	4	-0.28	1.97	0.12	-0.25	-0.17	-0.03	-0.06	-0.28	0.04	-0.25	-0.38	0.02	-0.28	-0.09	-0.21	-0.31
Tc00.1047053506529.640	hypothetical protein conserved [6986.t00064]	6	S	193825:195936	88	24	-0.12	2	0.22	-0.13	-0.15	-0.11	-0.11	-0.2	0.14	-0.15	-0.32	-0.04	-0.14	-0.21	-0.01	-0.18
Tc00.1047053506529.640	3' UTR	6	S	195937:196874	156.5	6	-0.24	1.82	0.13	-0.21	-0.25	-0.13	0	-0.35	0.25	-0.31	-0.37	0	-0.21	-0.13	0.13	-0.34
Tc00.1047053506529.650	hypothetical protein conserved [6986.t00065]	6	S	196875:197966	78	14	-0.14	2	0.25	-0.05	-0.11	-0.01	-0.09	-0.16	0.1	-0.14	-0.28	-0.02	-0.1	-0.2	-0.09	-0.21
Tc00.1047053506529.650	3' UTR	6	S	197967:198490	87.5	6	-0.12	1.9	0.2	-0.11	-0.13	0.03	0	-0.29	0.21	-0.14	-0.3	0.03	-0.18	-0.13	0.12	-0.18
Tc00.1047053506529.660	hypothetical protein conserved [6986.t00066]	6	S	198491:199552	81.69	13	-0.07	2.04	0.3	-0.04	-0.05	-0.08	-0.09	-0.11	0.17	-0.06	-0.24	0	-0.06	-0.16	0	-0.12
Tc00.1047053506529.660	3' UTR	6	S	199553:199956	101.25	4	-0.13	1.93	0.21	-0.15	-0.17	0.01	0.03	-0.22	0.26	-0.13	-0.29	0.09	-0.14	-0.04	0.02	-0.14
Tc00.1047053506529.669	hypothetical protein conserved [6986.t00071]	6	S	199957:200445	122.25	4	-0.11	1.03	0.43	-0.4	-0.9	-0.05	-0.09	-0.63	0.09	-0.38	-0.25	-0.04	-0.49	-0.17	-0.08	-0.14
Tc00.1047053506529.669	3' UTR	6	S	200446:201682	247.6	5	-0.78	0.82	-0.67	-0.65	-1.11	-0.02	-0.24	-0.85	0.23	-0.61	-0.32	-0.01	-0.72	-0.24	0	-0.88
Tc00.1047053422207.21	retrotransposon hot spot protein (RHS pseudogene) putative [1410.t00002]|TRUNCATED PRODUCT	6	S	202228:202695	156	3	-0.95	-1.13	-1.08	-0.96	-1.04	0.26	-0.03	-1.71	0.32	-1.08	-0.49	0.03	-1.38	0.29	0.08	-1.07
Tc00.1047053422207.21	3' UTR	6	S	202696:202919	225	1	-0.88	-1.14	-1.06	-0.82	-0.98	0.22	-0.17	-1.72	-0.03	-1.02	-0.48	-0.11	-1.34	0.26	-0.18	-1.07
Tc00.1047053422207.10	3' UTR	6	S	203448:205468	12.5	8	-1.17	-1.31	-1.31	-1.08	-1.19	-0.13	-0.25	-1.91	0.72	-1.26	-0.46	-0.15	-1.43	-0.46	0.72	-1.21
Tc00.1047053510071.20	hypothetical protein [5835.t00002]	6	S	205469:205891	211.5	2	-1.07	-1.22	-1.24	-1.04	-1.23	-0.1	-0.18	-1.81	0.84	-1.24	-0.61	-0.06	-1.44	-0.29	1.09	-1.13
Tc00.1047053510071.30	UDP-Gal or UDP-GlcNAc-dependent glycosyltransferase putative [5835.t00003]	6	S	206174:207307	283.5	4	0.44	0	-0.12	0.51	0.19	0.29	-0.08	-0.05	0.75	0.31	-0.22	0.06	-1.16	0.1	0.73	0.21
Tc00.1047053510071.30	3' UTR	6	S	207308:212652	53.9	11	-1.09	-1.32	-1.36	-1.18	-1.28	-0.06	-0.24	-1.34	0.61	-1.26	-0.45	-0.19	-1.4	-0.44	0.38	-1.14
Tc00.1047053510073.10	cysteine peptidase (N-terminal) putative [8294.t00001]|TRUNCATED PRODUCT	6	S	212653:213522	217.5	4	-0.36	-0.21	-0.41	-0.31	-1.2	-0.35	-0.2	-1.2	0.69	-0.42	-0.51	-0.03	-1.27	-0.47	0.4	-1.13
Tc00.1047053510073.10	3' UTR	6	S	213523:213903	382	1	-0.26	0	-0.26	-0.23	-0.1	-0.34	-0.31	-0.25	0.72	-0.4	-0.17	0.06	-0.14	-0.26	0.6	-0.23
Tc00.1047053510073.17	3' UTR	6	S	214477:215558	216.6	5	-0.26	-0.27	-0.36	-0.2	-0.31	-0.02	0	-0.27	0.72	-0.35	-0.38	-0.02	-0.36	-0.14	0.31	-0.35
Tc00.1047053510073.24	hypothetical protein [8294.t00011]	6	S	215559:216476	114.75	8	-0.32	-0.43	-0.41	-0.38	-0.52	-0.07	0	-0.5	0.76	-0.44	-0.47	0	-0.56	-0.04	0.44	-0.43
Tc00.1047053510073.24	3' UTR	6	S	216477:218998	210.25	12	-0.11	-0.1	-0.12	-0.12	-0.15	0.04	-0.09	-0.21	0.53	-0.22	-0.35	0.02	-0.22	-0.09	0.26	-0.19
Tc00.1047053510073.30	pumilio/PUF RNA binding protein 4 putative [8294.t00003]	6	S	218999:221935	89	33	-0.2	-0.2	-0.22	-0.13	-0.21	-0.09	-0.13	-0.18	0.07	-0.25	-0.37	-0.04	-0.23	-0.2	0	-0.26
Tc00.1047053510073.30	3' UTR	6	S	221936:222574	160	4	-0.23	-0.19	-0.21	-0.11	-0.2	-0.07	-0.03	-0.17	0.12	-0.31	-0.4	0.01	-0.23	-0.23	0.06	-0.26
Tc00.1047053510073.40	hypothetical protein conserved [8294.t00004]	6	S	222575:223231	82.12	8	-0.07	-0.06	-0.08	-0.01	-0.07	-0.04	-0.17	-0.11	-0.03	-0.13	-0.24	-0.1	-0.1	-0.2	0	-0.13
Tc00.1047053510073.40	3' UTR	6	S	223232:223701	117.75	4	-0.06	-0.02	-0.08	0	0	-0.07	0	-0.13	-0.04	-0.14	-0.35	-0.02	-0.09	-0.1	0.09	-0.09
Tc00.1047053510073.50	elongation factor 1-gamma (EF-1-gamma) putative [8294.t00005]	6	S	223702:224793	78	14	-0.1	-0.13	-0.16	-0.04	-0.12	-0.09	-0.16	-0.08	0.04	-0.16	-0.28	-0.11	-0.15	-0.17	-0.09	-0.15
Tc00.1047053510073.50	3' UTR	6	S	224794:225772	163.33	6	-0.24	-0.26	-0.21	-0.24	-0.26	-0.02	-0.04	-0.36	0.15	-0.37	-0.49	-0.05	-0.31	-0.01	0.25	-0.28
Tc00.1047053510073.70	hypothetical protein conserved [8294.t00007]	6	S	225773:226813	94.63	11	-0.06	-0.07	-0.11	-0.01	-0.1	-0.06	-0.21	-0.09	0.02	-0.14	-0.23	-0.04	-0.15	-0.13	-0.06	-0.1
Tc00.1047053510073.70	3' UTR	6	S	226814:227399	293.5	2	0	-0.03	0	-0.1	-0.12	0.19	0.05	-0.05	-0.04	-0.15	-0.04	-0.02	-0.1	0	0.2	-0.2
Tc00.1047053510073.75	3' UTR	6	S	228210:229030	205.5	4	-0.08	-0.06	-0.17	0.03	-0.15	-0.07	-0.09	-0.17	0.18	-0.22	-0.36	-0.18	-0.18	-0.25	0.06	-0.15
Tc00.1047053510073.80	hypothetical protein conserved [8294.t00008]	6	S	229031:231406	79.2	30	-0.23	-0.23	-0.27	-0.2	-0.28	-0.09	-0.13	-0.22	0.01	-0.3	-0.37	-0.06	-0.28	-0.2	-0.09	-0.28
Tc00.1047053510073.80	3' UTR	6	S	231407:231964	139.75	4	-0.2	-0.18	-0.25	-0.11	-0.22	-0.19	-0.16	-0.29	0.18	-0.28	-0.36	-0.19	-0.28	-0.19	0.23	-0.2
Tc00.1047053510073.90	hypothetical protein conserved [8294.t00009]	6	S	231965:234481	81.19	31	-0.18	-0.17	-0.23	-0.11	-0.17	-0.04	-0.08	-0.15	0.11	-0.24	-0.36	-0.06	-0.21	-0.15	0.01	-0.23
Tc00.1047053510073.90	3' UTR	6	S	234482:235664	50	7	-0.12	-0.2	-0.17	-0.1	-0.19	-0.12	-0.1	-0.25	0	-0.21	-0.23	-0.12	-0.24	-0.19	0.06	-0.18
Tc00.1047053510075.30	hypothetical protein conserved [8295.t00003]	6	S	235665:240878	82.76	63	-0.2	-0.24	-0.26	-0.15	-0.24	-0.12	-0.23	-0.2	0.05	-0.26	-0.35	-0.05	-0.27	-0.2	-0.11	-0.26
Tc00.1047053510075.30	3' UTR	6	S	240879:241207	330	1	-0.12	-0.1	-0.13	-0.08	-0.21	0.08	-0.04	-0.15	0.22	-0.25	-0.27	0.28	-0.33	0.17	-0.04	-0.13
Tc00.1047053510075.40	hypothetical protein conserved [8295.t00004]	6	S	241208:242644	79.83	18	-0.23	-0.26	-0.27	-0.2	-0.23	-0.06	-0.13	-0.25	0.08	-0.28	-0.32	-0.07	-0.29	-0.18	-0.04	-0.28
Tc00.1047053510075.40	3' UTR	6	S	242645:242797	77	2	-0.22	-0.21	-0.19	-0.18	-0.23	-0.09	-0.28	-0.24	0.01	-0.33	-0.6	-0.08	-0.26	-0.18	0.05	-0.24
Tc00.1047053510075.50	hypothetical protein conserved [8295.t00005]	6	S	242798:247516	84.26	56	-0.25	-0.27	-0.31	-0.26	-0.38	-0.14	-0.23	-0.26	0.03	-0.31	-0.36	-0.04	-0.33	-0.21	-0.13	-0.31
Tc00.1047053510075.50	3' UTR	6	S	247517:248572	117.44	9	-0.15	-0.12	-0.16	-0.11	-0.2	0	-0.07	-0.15	-0.03	-0.21	-0.33	-0.05	-0.17	-0.07	0.03	-0.22
Tc00.1047053510075.60	hypothetical protein [8295.t00006]	6	S	248573:250273	94.5	18	-0.28	-0.28	-0.34	-0.28	-0.4	-0.14	-0.23	-0.25	-0.02	-0.33	-0.29	-0.08	-0.34	-0.17	-0.12	-0.33
Tc00.1047053506531.9	hypothetical protein [6987.t00007]	6	S	250514:253276	81.26	34	-0.19	-0.22	-0.15	-0.17	-0.12	-0.13	-0.14	-0.2	0.04	-0.25	-0.42	-0.03	-0.08	-0.21	-0.06	-0.23
Tc00.1047053506531.9	3' UTR	6	S	253277:253968	115.5	6	0.04	-0.05	0.12	0.16	0.26	-0.13	-0.21	-0.05	0.15	0	-0.29	-0.15	0.27	-0.13	-0.02	0.05
Tc00.1047053506531.20	hypothetical protein conserved [6987.t00002]	6	S	253969:256917	84.25	35	-0.19	-0.2	-0.2	-0.19	-0.31	-0.17	-0.21	-0.21	0	-0.26	-0.37	-0.11	-0.25	-0.26	-0.09	-0.26
Tc00.1047053506531.20	3' UTR	6	S	256918:257192	92	3	-0.37	-0.35	-0.41	-0.15	-0.42	-0.02	-0.05	-0.36	0.18	-0.39	-0.38	-0.02	-0.32	-0.25	0.14	-0.36
Tc00.1047053506531.30	hypothetical protein conserved [6987.t00003]	6	S	257193:258737	85.83	18	-0.24	-0.26	-0.31	-0.15	-0.39	-0.04	-0.2	-0.22	0.03	-0.27	-0.34	0	-0.27	-0.19	-0.14	-0.29
Tc00.1047053506531.30	3' UTR	6	S	258738:259100	121.33	3	-0.28	-0.25	-0.16	-0.12	-0.41	-0.12	-0.22	-0.24	0.23	-0.32	-0.47	-0.06	-0.35	-0.26	-0.1	-0.33
Tc00.1047053506531.40	hypothetical protein conserved [6987.t00004]	6	S	259101:265349	86.79	72	-0.21	-0.3	-0.25	-0.17	-0.36	-0.13	-0.27	-0.2	0	-0.25	-0.35	-0.07	-0.26	-0.22	-0.15	-0.26
Tc00.1047053506531.40	3' UTR	6	S	265350:270848	611.11	9	-0.34	-0.52	-0.3	-0.36	-0.54	-0.13	-0.14	-0.33	0.11	-0.34	-1.03	-0.01	-0.35	-0.12	0.07	-0.38
Tc00.1047053506531.50	metacaspase putative [6987.t00005]	6	S	270849:271925	82.84	13	-0.33	-0.6	-0.33	-0.43	-0.52	-0.09	-0.28	-0.34	-0.02	-0.25	-1.13	-0.09	-0.25	-0.12	-0.12	-0.37
Tc00.1047053506531.50	3' UTR	6	S	271926:272613	114.83	6	-0.24	-0.54	-0.21	-0.5	-0.47	0.09	-0.07	-0.31	0.24	-0.21	-1.28	-0.04	-0.24	0.04	-0.05	-0.3
Tc00.1047053506531.60	hypothetical protein conserved [6987.t00006]	6	S	272614:273306	86.62	8	-0.31	-0.62	-0.33	-0.52	-0.56	-0.1	-0.47	-0.36	-0.13	-0.24	-1.09	-0.19	-0.25	-0.2	-0.31	-0.36
Tc00.1047053506531.60	3' UTR	6	S	273307:276057	94.36	11	-0.3	-0.56	-0.29	-0.49	-0.56	-0.08	-0.2	-0.34	0.1	-0.28	-1.18	-0.11	-0.28	-0.22	0.01	-0.36
Tc00.1047053507537.40	metacaspase putative [7376.t00004]	6	S	276058:277134	82.84	13	-0.36	-0.58	-0.31	-0.54	-0.58	-0.14	-0.32	-0.37	0	-0.29	-1.21	-0.17	-0.25	-0.17	-0.17	-0.38
Tc00.1047053507537.40	3' UTR	6	S	277135:277822	114.83	6	-0.29	-0.61	-0.29	-0.45	-0.5	0.06	-0.06	-0.36	0.16	-0.23	-1.27	-0.03	-0.23	-0.03	0	-0.3
Tc00.1047053507537.30	cysteinyl-tRNA synthetase putative [7376.t00003]	6	S	277823:280180	90.69	26	-0.18	-0.41	-0.18	-0.18	-0.3	-0.19	-0.24	-0.22	0	-0.19	-0.3	-0.09	-0.2	-0.25	-0.1	-0.22
Tc00.1047053507537.20	cysteine peptidase putative [7376.t00002]	6	S	280339:281619	1281	1	-0.31	-0.6	-0.49	-0.43	-0.39	-0.09	-0.15	-0.62	0.15	-0.45	-0.47	-0.05	-0.54	-0.1	0.16	-0.52
Tc00.1047053507537.20	3' UTR	6	S	281620:282062	444	1	-0.2	-0.09	-0.3	-0.34	-0.16	-0.13	-0.35	-0.28	-0.11	-0.34	-0.01	-0.3	-0.1	-0.03	0.05	-0.13
Tc00.1047053507537.10	3' UTR	6	S	283473:284076	341	1	-0.09	-0.09	-0.24	-0.25	-0.18	0.05	-0.2	-0.35	-0.14	-0.16	-0.03	-0.27	-0.07	-0.14	0.07	-0.1
Tc00.1047053507603.270	3' UTR	6	S	285481:285923	444	1	-0.15	-0.15	-0.24	-0.21	-0.17	-0.17	-0.22	-0.4	-0.26	-0.34	-0.02	-0.26	-0.09	-0.27	0.01	-0.23
Tc00.1047053507603.260	3' UTR	6	S	287328:288231	181	5	-0.22	-0.17	-0.16	-0.04	-0.28	-0.05	-0.21	-0.3	0.08	-0.25	-0.24	-0.15	-0.14	-0.19	0.06	-0.21
Tc00.1047053507603.250	hypothetical protein conserved [7400.t00025]	6	S	288232:289869	74.45	22	-0.21	-0.27	-0.24	-0.16	-0.3	-0.19	-0.2	-0.25	0.01	-0.25	-0.29	-0.09	-0.22	-0.25	-0.08	-0.24
Tc00.1047053507603.250	3' UTR	6	S	289870:290255	96.75	4	-0.18	-0.23	-0.2	-0.15	-0.28	-0.06	0.03	-0.32	0.13	-0.3	-0.14	0.02	-0.21	-0.12	0.05	-0.27
Tc00.1047053507603.240	hypothetical protein conserved [7400.t00024]	6	S	290256:293147	80.33	36	-0.18	-0.28	-0.24	-0.12	-0.3	-0.11	-0.14	-0.25	-0.01	-0.24	-0.25	-0.08	-0.22	-0.17	-0.09	-0.24
Tc00.1047053507603.240	3' UTR	6	S	293148:293565	104.75	4	-0.31	-0.36	-0.32	-0.29	-0.35	0.02	0.07	-0.43	0.1	-0.36	-0.07	0.1	-0.37	-0.1	0.3	-0.38
Tc00.1047053507603.230	hydroxyacylglutathione hydrolase putative [7400.t00023]	6	S	293566:294465	75	12	-0.11	-0.14	-0.1	-0.08	-0.18	-0.01	-0.09	-0.16	0.11	-0.16	-0.18	0	-0.15	-0.09	-0.03	-0.15
Tc00.1047053507603.230	3' UTR	6	S	294466:295712	178.28	7	-0.22	-0.32	-0.22	-0.24	-0.3	-0.06	-0.07	-0.41	0.12	-0.35	-0.32	-0.15	-0.32	-0.05	0.07	-0.3
Tc00.1047053507603.220	hypothetical protein [7400.t00022]	6	S	295713:297047	78.52	17	-0.18	-0.2	-0.19	-0.12	-0.26	-0.09	-0.17	-0.22	0.1	-0.23	-0.26	-0.07	-0.15	-0.15	0	-0.23
Tc00.1047053507603.220	3' UTR	6	S	297048:297889	140.5	6	-0.11	-0.11	-0.09	-0.05	-0.2	0.06	0.1	-0.23	0.16	-0.18	-0.11	0.05	-0.15	0.05	0.11	-0.13
Tc00.1047053507603.200	proteasome regulatory ATPase subunit 3 putative [7400.t00020]	6	S	297890:299101	67.33	18	-0.13	-0.19	-0.17	-0.1	-0.18	-0.01	-0.11	-0.14	0.01	-0.21	-0.23	-0.1	-0.11	-0.1	-0.11	-0.2
Tc00.1047053507603.200	3' UTR	6	S	299102:300810	155.45	11	-0.21	-0.21	-0.2	-0.15	-0.22	-0.06	-0.15	-0.3	0.09	-0.32	-0.31	-0.08	-0.25	-0.19	0.02	-0.31
Tc00.1047053507603.190	hypothetical protein conserved [7400.t00019]	6	S	300811:302085	85	15	-0.31	-0.3	-0.28	-0.2	-0.37	-0.17	-0.19	-0.32	0.02	-0.35	-0.32	-0.12	-0.29	-0.3	-0.08	-0.37
Tc00.1047053507603.190	3' UTR	6	S	302086:302855	192.75	4	-0.1	-0.11	-0.03	-0.04	-0.1	0.13	0	-0.16	0.18	-0.11	-0.19	0.08	-0.07	-0.07	0.06	-0.14
Tc00.1047053507603.180	ubiquitin hydrolase putative [7400.t00018]	6	S	302856:306257	82.97	41	-0.22	-0.27	-0.23	-0.21	-0.31	-0.12	-0.12	-0.28	0.02	-0.28	-0.3	-0.09	-0.24	-0.23	-0.12	-0.28
Tc00.1047053507603.180	3' UTR	6	S	306258:306643	193.5	2	0.07	0.1	0.02	0.11	0.1	0.13	0.15	0.13	0.43	0.03	-0.27	0.15	0.03	0.17	-0.12	0
Tc00.1047053507603.170	hypothetical protein conserved [7400.t00017]	6	S	306644:308878	74.5	30	-0.16	-0.2	-0.22	-0.1	-0.22	-0.08	-0.1	-0.1	0.13	-0.21	-0.29	-0.07	-0.18	-0.2	-0.09	-0.21
Tc00.1047053507603.170	3' UTR	6	S	308879:309270	131	3	-0.21	-0.3	-0.34	-0.21	-0.28	-0.04	-0.21	-0.26	0.3	-0.3	-0.24	0.05	-0.32	-0.09	0.16	-0.21
Tc00.1047053507603.160	hypothetical protein conserved [7400.t00016]	6	S	309271:310515	83	15	-0.13	-0.16	-0.17	-0.11	-0.17	-0.1	-0.08	-0.1	0.09	-0.17	-0.27	-0.07	-0.18	-0.18	-0.03	-0.18
Tc00.1047053507603.160	3' UTR	6	S	310516:310885	92.75	4	-0.2	-0.15	-0.18	-0.17	-0.16	-0.03	0.05	-0.15	0.13	-0.32	-0.22	-0.02	-0.16	-0.23	0.12	-0.31
Tc00.1047053507603.150	hypothetical protein conserved [7400.t00015]	6	S	310886:312997	78.22	27	-0.11	-0.17	-0.19	-0.04	-0.18	-0.17	-0.15	-0.1	0.05	-0.2	-0.29	-0.09	-0.18	-0.26	-0.07	-0.17
Tc00.1047053507603.150	3' UTR	6	S	312998:313822	137.66	6	-0.26	-0.31	-0.27	-0.19	-0.31	0.07	0.06	-0.29	0.18	-0.39	-0.34	-0.04	-0.36	-0.2	0.16	-0.32
Tc00.1047053507603.140	leucine-rich repeat protein (LRRP) putative [7400.t00014]	6	S	313823:315811	76.5	26	-0.18	-0.2	-0.24	-0.08	-0.23	-0.14	-0.1	-0.11	0.09	-0.25	-0.33	-0.1	-0.17	-0.24	-0.02	-0.24
Tc00.1047053507603.140	3' UTR	6	S	315812:316255	148.33	3	0.08	0.08	0.02	0.17	0	-0.01	-0.05	0.05	0.15	-0.04	-0.2	0	0.07	-0.23	0.09	-0.02
Tc00.1047053507603.130	hypothetical protein conserved [7400.t00013]	6	S	316256:317446	74.43	16	-0.04	-0.11	-0.12	0.04	-0.13	-0.05	-0.09	-0.09	0.14	-0.12	-0.19	-0.04	-0.13	-0.16	-0.03	-0.1
Tc00.1047053507603.130	3' UTR	6	S	317447:317853	102	4	0.03	0	0	0.07	0	0.08	-0.07	0.06	0.18	-0.07	-0.07	-0.13	0.03	-0.13	0.18	-0.03
Tc00.1047053507603.120	hypothetical protein conserved [7400.t00012]	6	S	317854:321372	87.97	40	-0.11	-0.18	-0.22	-0.05	-0.22	-0.12	-0.21	-0.08	-0.02	-0.2	-0.22	-0.11	-0.18	-0.28	-0.14	-0.19
Tc00.1047053507603.120	3' UTR	6	S	321373:322048	135.4	5	-0.19	-0.22	-0.25	-0.2	-0.3	-0.2	-0.09	-0.2	0.12	-0.34	-0.31	-0.1	-0.2	-0.15	0.12	-0.35
Tc00.1047053507603.110	hypothetical protein conserved [7400.t00011]	6	S	322049:324289	86.19	26	-0.19	-0.21	-0.22	-0.27	-0.25	-0.15	-0.1	-0.15	-0.04	-0.28	-0.27	-0.17	-0.2	-0.27	-0.09	-0.39
Tc00.1047053507603.110	3' UTR	6	S	324290:325834	140.54	11	-0.17	-0.19	-0.19	-0.16	-0.22	-0.13	-0.06	-0.17	0.1	-0.25	-0.2	-0.07	-0.2	-0.26	0.02	-0.29
Tc00.1047053507603.100	hypothetical protein conserved [7400.t00010]	6	S	325835:326719	68.07	13	-0.07	-0.08	-0.09	0.01	-0.08	-0.04	-0.02	0	0.12	-0.15	-0.12	-0.07	-0.03	-0.15	0.01	-0.21
Tc00.1047053507603.100	3' UTR	6	S	326720:327232	171.33	3	-0.21	-0.23	-0.26	-0.21	-0.26	0.01	0.03	-0.18	0.2	-0.29	-0.27	-0.08	-0.29	-0.16	0.14	-0.36
Tc00.1047053507603.90	hypothetical protein [7400.t00009]	6	S	327233:328945	77.86	22	-0.13	-0.19	-0.2	-0.16	-0.24	-0.16	-0.13	-0.14	0.01	-0.22	-0.26	-0.1	-0.21	-0.23	-0.07	-0.28
Tc00.1047053507603.90	3' UTR	6	S	328946:329781	119.57	7	-0.11	-0.08	-0.1	-0.09	-0.13	-0.04	0.13	-0.06	0.1	-0.2	-0.35	0.03	-0.09	-0.14	0.1	-0.26
Tc00.1047053507603.80	hypothetical protein conserved [7400.t00008]	6	S	329782:331146	75.83	18	-0.23	-0.23	-0.24	-0.18	-0.24	-0.04	0.07	-0.16	0.01	-0.33	-0.22	-0.12	-0.2	-0.19	-0.02	-0.39
Tc00.1047053507603.80	3' UTR	6	S	331147:331498	88.25	4	-0.32	-0.23	-0.26	-0.21	-0.3	0.05	0	-0.24	-0.01	-0.47	-0.17	0	-0.21	-0.23	0.11	-0.46
Tc00.1047053507603.70	hypothetical protein conserved [7400.t00007]	6	S	331499:332131	90.42	7	-0.2	-0.19	-0.26	-0.15	-0.28	-0.06	-0.08	-0.13	0.01	-0.33	-0.15	-0.01	-0.19	-0.27	-0.04	-0.37
Tc00.1047053507603.70	3' UTR	6	S	332132:333114	123	8	-0.27	-0.21	-0.24	-0.25	-0.23	-0.12	0	-0.24	0.07	-0.37	-0.35	0	-0.26	-0.18	0.1	-0.37
Tc00.1047053507603.60	hypothetical protein conserved [7400.t00006]	6	S	333115:334794	80	21	-0.15	-0.16	-0.17	-0.07	-0.13	-0.12	0	-0.08	0.01	-0.23	-0.19	-0.13	-0.15	-0.19	-0.05	-0.28
Tc00.1047053507603.60	3' UTR	6	S	334795:336626	122.2	15	-0.38	-0.25	-0.3	-0.17	-0.27	-0.12	-0.03	-0.27	0	-0.35	-0.25	-0.11	-0.25	-0.2	0.07	-0.4
Tc00.1047053507603.54	hypothetical protein conserved [7400.t00028]	6	S	336627:336950	64.8	5	-0.29	-0.11	-0.1	-0.1	-0.1	-0.08	-0.01	-0.06	0.04	-0.38	-0.19	-0.16	-0.08	-0.22	-0.04	-0.4
Tc00.1047053507603.54	3' UTR	6	S	336951:337278	329	1	-0.13	-0.04	-0.01	0.03	0.05	-0.02	0.23	-0.07	0.19	-0.17	0.15	0.07	0	-0.09	0.05	-0.14
Tc00.1047053507603.50	hypothetical protein conserved [7400.t00005]	6	S	337279:338781	88.41	17	-0.22	-0.13	-0.07	-0.07	-0.15	-0.05	-0.09	-0.11	0	-0.27	-0.04	-0.07	-0.1	-0.17	-0.05	-0.3
Tc00.1047053507603.50	3' UTR	6	S	338782:339204	212	2	-0.1	-0.06	0.05	-0.05	-0.1	-0.11	-0.07	-0.09	0.09	-0.17	0.06	-0.18	-0.06	-0.01	0.12	-0.17
Tc00.1047053507603.40	proteasome beta-1 subunit putative [7400.t00004]	6	S	339205:340059	85.5	10	-0.13	-0.07	-0.02	-0.03	-0.07	-0.17	-0.05	-0.02	-0.02	-0.21	-0.04	-0.06	-0.03	-0.22	-0.06	-0.22
Tc00.1047053507603.40	3' UTR	6	S	340060:340293	117.5	2	-0.25	-0.16	-0.1	-0.07	-0.18	-0.08	-0.02	-0.1	0.05	-0.31	-0.22	-0.17	-0.13	-0.12	0.01	-0.3
Tc00.1047053507603.30	hypothetical protein conserved [7400.t00003]	6	S	340294:340941	72	9	-0.23	-0.17	-0.14	-0.17	-0.26	-0.18	-0.12	-0.1	0.03	-0.34	-0.25	-0.18	-0.13	-0.25	-0.04	-0.32
Tc00.1047053507603.30	3' UTR	6	S	340942:341203	263	1	-0.19	-0.07	0	-0.16	-0.27	-0.27	-0.01	-0.15	0.17	-0.25	-0.41	-0.14	-0.13	-0.32	0.13	-0.26
Tc00.1047053507603.20	translation initiation factor eIF-2B alpha subunit putative [7400.t00002]	6	S	341204:342115	82.9	11	-0.32	-0.22	-0.16	-0.22	-0.27	-0.15	-0.02	-0.23	0	-0.4	-0.23	-0.09	-0.2	-0.24	-0.01	-0.4
Tc00.1047053507603.20	3' UTR	6	S	342116:342384	90	3	-0.17	-0.16	-0.07	-0.07	-0.21	0.01	0.09	-0.14	0	-0.28	-0.14	-0.05	-0.16	-0.19	0.03	-0.28
Tc00.1047053507603.10	hypothetical protein conserved (pseudogene) [7400.t00001]|TRUNCATED PRODUCT	6	S	342385:343968	88	18	-0.24	-0.14	-0.11	-0.1	-0.18	-0.09	-0.03	-0.12	0	-0.34	-0.16	-0.08	-0.1	-0.25	0.01	-0.35
Tc00.1047053507603.10	3' UTR	6	S	343969:347343	0.16	6	-0.42	-0.37	-0.32	-0.31	-0.47	-0.24	-0.22	-0.35	0.17	-0.48	-0.4	-0.18	-0.38	-0.3	0.01	-0.49
Tc00.1047053506129.89	hypothetical protein conserved [6825.t00009]	6	S	347344:347640	74.25	4	-0.26	-0.19	-0.13	-0.13	-0.24	-0.1	-0.02	-0.14	0.01	-0.4	-0.15	-0.05	-0.13	-0.2	0.04	-0.38
Tc00.1047053506129.89	3' UTR	6	S	347641:348929	143.33	9	-0.28	-0.09	-0.1	-0.05	-0.13	-0.02	-0.05	-0.14	0.08	-0.35	-0.2	-0.12	-0.12	-0.31	0.1	-0.36
Tc00.1047053506129.80	retrotransposon hot spot protein (RHS pseudogene) putative [6825.t00008]|TRUNCATED PRODUCT	6	S	348930:351059	236.66	9	-0.18	-0.26	-0.23	-0.31	-0.54	0.12	0.03	-0.29	0.09	-0.3	-0.11	nan	-0.72	0.03	0.12	-0.34
Tc00.1047053506129.60	beta galactofuranosyl glycosyltransferase putative [6825.t00006]	6	S	357490:358515	256.5	4	-0.41	-0.22	-0.19	-0.19	-0.4	0.37	0.12	-0.25	0.24	-0.18	0.56	0.12	-0.33	0.37	0.23	-0.58
Tc00.1047053506129.50	trans-sialidase putative [6825.t00005]|PARTIAL (4491)|SigPep 1 SxDxGxTW TS Repeats	6	S	361318:365808	2245.5	2	0.71	0.21	0.52	0.32	0.19	0.73	0.27	0.32	0.39	0.3	0.46	0.44	0.09	0.38	0.42	0.36
Tc00.1047053506129.30	trans-sialidase putative [6825.t00003]|FULL LENGTH (2187)|SigPep 1 SxDxGxTW 1 VTVxNVxLYNR GPIanchor	6	S	367785:369971	1093.5	2	0.61	0.25	0.38	0.57	0.27	0.42	0.24	0.1	0.53	0.18	0.73	0.35	-0.09	0.5	0.19	0.5
Tc00.1047053506129.20001	3' UTR	6	S	371181:372112	933	1	-2.02	-1.84	-1.46	-2.16	-1.73	0.08	0.54	-2.59	1.56	-2.4	-0.77	-0.03	-2.12	0.12	2.1	-1.51
Tc00.1047053506129.10	dispersed gene family protein 1 (DGF-1 pseudogene) putative [6825.t00001]|TRUNCATED PRODUCT	6	S	373273:375450	726	3	-0.72	-1.15	-0.83	-0.81	-1.22	0.22	-0.27	-1.03	-0.49	-1.01	0.25	-0.03	-1.33	0.01	-0.26	-1
Tc00.1047053504049.40	retrotransposon hot spot protein (RHS pseudogene) putative [4883.t00004]|TRUNCATED PRODUCT	6	S	376718:378832	705	3	0.07	-0.3	-0.26	-0.09	-0.4	0.22	-0.11	-0.62	-0.01	-0.22	-0.01	0.11	-0.54	0.38	-0.15	-0.07
Tc00.1047053504049.30	trans-sialidase (pseudogene) putative [4883.t00003]|FULL LENGTH (2307)|SigPep GPIanchor|TRUNCATED PRODUCT	6	S	379704:382010	769	3	0.54	0.28	0.54	0.52	0.2	0.57	0.16	0.11	0.6	0.36	0.66	0.66	0.22	0.52	0.14	0.33
Tc00.1047053504049.20	retrotransposon hot spot protein (RHS pseudogene) putative [4883.t00002]|TRUNCATED PRODUCT	6	S	385203:388047	2845	1	-0.28	-0.51	0.16	-0.53	-0.39	0.19	0.13	-0.88	0.57	-0.26	-0.09	-0.53	-0.24	-0.1	0.65	-0.49
Tc00.1047053508593.10	trans-sialidase putative [7793.t00001]|FULL LENGTH (2724)|SigPep 1 SxDxGxTW GPIanchor	6	P	3422:6145	2724	1	0.22	-0.06	0.11	0.38	-0.21	0.45	0.01	nan	-0.14	0.21	0.09	-0.18	-0.19	nan	-0.44	0.24
Tc00.1047053508593.20	3' UTR	6	P	10893:11225	167	2	0.09	0.02	0	-0.13	-0.07	0.2	-0.07	0.05	-0.56	0.02	0.4	0	-0.01	0.1	-0.52	0
Tc00.1047053508593.30	hypothetical protein conserved [7793.t00003]	6	P	11226:12635	67.14	21	0	0.01	-0.04	-0.16	-0.1	-0.01	-0.12	0.02	-0.26	-0.1	0.07	-0.08	0	-0.06	-0.15	-0.13
Tc00.1047053508593.30	3' UTR	6	P	12636:12882	124	2	0.2	0.23	0.12	-0.02	0.06	0.03	-0.02	0.11	-0.17	0.08	0.28	-0.11	0.15	0.09	-0.18	0.12
Tc00.1047053508593.40	hypothetical protein conserved [7793.t00004]	6	P	12883:14247	91	15	0	0.01	-0.04	-0.09	-0.09	-0.06	-0.21	0.04	-0.28	-0.05	0.1	-0.11	-0.03	-0.05	-0.33	-0.07
Tc00.1047053508593.40	3' UTR	6	P	14248:14666	210	2	0.01	0.06	0.2	0.15	0.03	0.08	-0.16	0.2	-0.25	-0.07	0.21	-0.11	0	0.02	-0.22	-0.08
Tc00.1047053508593.44	serine peptidase putative [7793.t00016]	6	P	14667:16532	88.85	21	0.09	0.12	0.08	0.17	0	0.02	-0.15	0.17	-0.24	-0.04	0.19	-0.09	0.06	-0.03	-0.27	-0.05
Tc00.1047053508593.44	3' UTR	6	P	16533:16750	109.5	2	0.08	0.08	-0.01	0.16	-0.04	-0.09	-0.08	0.13	-0.29	-0.16	0.14	0	0.01	-0.02	-0.36	-0.1
Tc00.1047053508593.50	hypothetical protein conserved [7793.t00005]	6	P	16751:19720	80.27	37	0.05	0.05	0.02	0.12	-0.03	-0.04	-0.17	0.17	-0.28	-0.01	0.15	-0.09	0.04	-0.1	-0.28	-0.04
Tc00.1047053508593.50	3' UTR	6	P	19721:20227	127	4	0.24	0.26	0.21	0.29	0.15	0.27	-0.1	0.28	-0.14	0.2	0.21	-0.05	0.18	0.06	-0.15	0.14
Tc00.1047053508593.60	hypothetical protein conserved [7793.t00006]	6	P	20228:22864	87.9	30	0.05	-0.01	-0.01	-0.01	-0.1	-0.03	-0.13	0.08	-0.26	-0.03	0.11	-0.09	-0.01	-0.07	-0.25	-0.07
Tc00.1047053508593.60	3' UTR	6	P	22865:23063	100	2	0.13	0.19	0.16	0.08	0.06	0.04	-0.17	0.14	-0.34	0.06	-0.04	-0.04	0.08	-0.02	-0.31	0.01
Tc00.1047053508593.69	hypothetical protein conserved [7793.t00017]	6	P	23064:23498	72.5	6	-0.01	-0.07	-0.11	0	-0.16	-0.11	-0.35	-0.03	-0.29	-0.11	-0.02	-0.21	-0.12	-0.15	-0.37	-0.12
Tc00.1047053508593.69	3' UTR	6	P	23499:23753	128	2	0.21	0.3	0.14	0.18	0.04	-0.03	-0.15	0.14	-0.16	0.09	0.19	-0.12	0.04	-0.08	-0.25	0.02
Tc00.1047053508593.80	hypothetical protein conserved [7793.t00008]	6	P	23754:25508	76.3	23	0.16	0.13	0.07	0.22	0.01	-0.03	-0.23	0.18	-0.27	0.1	0.08	-0.11	0.05	-0.1	-0.3	0.06
Tc00.1047053508593.80	3' UTR	6	P	25509:25780	136.5	2	0.23	0.1	0.17	0.13	0.05	-0.03	-0.16	0.17	-0.1	0.1	0.25	-0.08	0.15	-0.13	-0.2	0.13
Tc00.1047053508593.90	hypothetical protein conserved [7793.t00009]	6	P	25781:26269	97.8	5	0.09	-0.01	-0.01	-0.06	-0.12	-0.06	-0.22	0.05	-0.23	0.01	0.07	-0.1	-0.07	-0.08	-0.25	-0.05
Tc00.1047053508593.90	3' UTR	6	P	26270:26836	284	2	0	-0.02	0	-0.18	-0.2	0.14	-0.07	-0.01	-0.34	-0.12	0.18	-0.22	-0.05	-0.08	-0.18	-0.08
Tc00.1047053508593.100	hypothetical protein conserved [7793.t00010]	6	P	26837:27517	75.66	9	0	0.01	0.03	-0.16	-0.15	0	-0.17	0.01	-0.36	-0.03	0.22	-0.15	0.01	-0.07	-0.34	-0.05
Tc00.1047053508593.100	3' UTR	6	P	27518:28095	289.5	2	0.22	0.3	0.27	0.14	0.16	0.29	0.01	0.18	-0.41	0.17	0.29	-0.11	0.25	0.06	-0.45	0.13
Tc00.1047053508593.110	arginine N-methyltransferase putative [7793.t00011]	6	P	28096:29118	85.25	12	0.05	0.04	0	-0.04	-0.05	-0.05	-0.18	0.11	-0.19	0.03	0.1	-0.11	0	-0.07	-0.21	0
Tc00.1047053508593.110	3' UTR	6	P	29119:29416	99.66	3	0.23	0.08	0.08	-0.06	-0.01	0.09	0.05	0.09	-0.03	0.1	0.21	0.05	-0.01	-0.04	-0.07	0.1
Tc00.1047053508593.120	hypothetical protein conserved [7793.t00012]	6	P	29417:30256	84	10	0.07	0.05	0.02	0	-0.03	0.06	-0.01	0.09	-0.09	-0.02	0.08	0.05	-0.02	0.02	-0.15	-0.05
Tc00.1047053508593.120	3' UTR	6	P	30257:30976	120.16	6	0.08	0.08	0.1	-0.07	-0.06	-0.05	-0.14	0.1	-0.46	0	0.27	-0.15	0.05	0.05	-0.11	0.01
Tc00.1047053508593.130	hypothetical protein conserved [7793.t00013]	6	P	30977:32323	79.23	17	0.05	0.05	0	-0.07	-0.08	-0.01	-0.15	0.1	-0.27	-0.01	0.18	-0.1	0.01	-0.07	-0.25	-0.05
Tc00.1047053508593.130	3' UTR	6	P	32324:35070	183.2	15	0.17	0.09	0.11	-0.02	0.03	0.08	-0.06	0.07	-0.3	0.04	0.3	-0.07	0.06	0.02	-0.18	0.08
Tc00.1047053508593.140	hypothetical protein conserved [7793.t00014]	6	P	35071:37104	81.36	25	0.09	0.09	0.07	0.05	-0.02	-0.02	-0.15	0.12	-0.29	0.01	0.16	-0.08	0.02	-0.03	-0.24	0.02
Tc00.1047053508593.140	3' UTR	6	P	37105:38679	197	8	0.27	0.25	0.29	0.2	0.13	-0.05	-0.12	0.21	-0.19	0.14	0.1	-0.13	0.15	0.04	-0.08	0.12
Tc00.1047053508593.150	puromycin-sensitive aminopeptidase-like protein putative [7793.t00015]	6	P	38680:42219	88.5	40	0.14	0.11	0.15	0.08	-0.02	0.02	-0.13	0.15	-0.32	0.07	0.19	-0.1	0.03	-0.02	-0.25	0.02
Tc00.1047053508593.150	3' UTR	6	P	42220:43915	169.75	4	0.18	0.13	0.21	0.12	-0.01	0.31	0.09	0.01	-0.34	0.07	0.26	0.03	-0.03	0.3	-0.14	0.09
Tc00.1047053510885.10	hypothetical protein conserved [8533.t00001]	6	P	43916:46339	80.8	30	0.09	0.13	0.14	0.07	0	0.05	-0.02	0.14	-0.25	0.02	0.21	-0.07	0.09	-0.01	-0.16	-0.02
Tc00.1047053510885.10	3' UTR	6	P	46340:47199	172.2	5	0.31	0.3	0.32	0.18	0.05	0.33	0.13	0.25	-0.47	0.2	0.44	0.05	0.24	0.21	-0.44	0.17
Tc00.1047053510885.20	hypothetical protein conserved [8533.t00002]	6	P	47200:48090	68.53	13	0.07	0.09	0.12	0.01	-0.09	-0.08	-0.11	0.09	-0.32	-0.02	0.2	-0.07	0.05	0	-0.18	-0.03
Tc00.1047053510885.20	3' UTR	6	P	48091:49904	201.66	9	0.09	0.12	0.15	0.04	0.01	-0.3	-0.08	0.02	-0.22	0.01	0.33	-0.08	0	0	-0.13	0.01
Tc00.1047053510885.30	hypothetical protein [8533.t00003]	6	P	49905:51722	90.9	20	0.06	0.06	-0.01	0.01	-0.09	-0.05	-0.19	0.08	-0.23	-0.01	0.12	-0.11	-0.01	-0.14	-0.27	-0.08
Tc00.1047053510885.30	3' UTR	6	P	51723:52242	130.25	4	0.34	0.38	0.25	0.25	0.26	0.11	0.02	0.31	-0.26	0.23	0.13	-0.01	0.25	-0.01	-0.06	0.2
Tc00.1047053510885.40	hypothetical protein conserved [8533.t00004]	6	P	52243:56205	88.06	45	0.1	0.09	0.03	0.05	-0.05	-0.06	-0.17	0.11	-0.24	0.03	0.15	-0.1	0.01	-0.13	-0.2	0
Tc00.1047053510885.40	3' UTR	6	P	56206:56487	70.75	4	0.15	0.17	0.12	0.1	0.03	-0.01	-0.19	0.17	-0.26	0.08	0.25	-0.22	0.09	0.21	0	0.04
Tc00.1047053510885.50	hypothetical protein conserved [8533.t00005]	6	P	56488:57537	87.5	12	0.09	0.08	0	0.04	-0.1	-0.02	-0.25	0.09	-0.28	0.03	0.11	-0.14	0.03	-0.05	-0.26	-0.04
Tc00.1047053510885.50	3' UTR	6	P	57538:58462	231.5	4	0.1	0.07	0.09	0.14	0.01	-0.04	-0.02	0.09	-0.31	0.04	0.12	-0.04	0.06	0.02	-0.2	-0.01
Tc00.1047053510885.60	hypothetical protein conserved [8533.t00006]	6	P	58463:61918	88.61	39	0.17	0.17	0.14	0.11	0.05	0	-0.08	0.2	-0.32	0.11	0.22	-0.04	0.12	0.02	-0.28	0.08
Tc00.1047053510885.60	3' UTR	6	P	61919:62753	119.42	7	0.17	0.16	0.18	0.11	0.07	0.11	-0.07	0.16	-0.26	0.08	0.39	-0.06	0.13	-0.02	-0.24	0.05
Tc00.1047053510885.70	hypothetical protein conserved [8533.t00007]	6	P	62754:65567	76.05	37	0.03	0.02	0	0	-0.07	0.02	-0.07	0.07	-0.25	-0.02	0.09	-0.06	-0.03	0	-0.22	-0.06
Tc00.1047053510885.70	3' UTR	6	P	65568:65839	136.5	2	0.23	0.16	0.2	0.18	0.05	0.17	0.18	0.17	-0.18	0.12	0.29	-0.08	0.23	0.19	-0.17	0.12
Tc00.1047053510885.80	hypothetical protein conserved [8533.t00008]	6	P	65840:67972	101.57	21	0.07	0.06	0.05	0.03	-0.03	-0.01	-0.08	0.1	-0.29	0	0.11	-0.11	0.03	-0.08	-0.2	-0.02
Tc00.1047053510885.80	3' UTR	6	P	67973:68326	118.33	3	0.08	0.1	0.12	0.05	0.06	0.28	0.09	0.13	-0.44	0.05	0.15	0.17	0.08	0.05	-0.2	0.01
Tc00.1047053510885.90	hypothetical protein conserved [8533.t00009]	6	P	68327:68920	99	6	0.12	0.13	0.06	0.07	-0.07	-0.05	0.03	0.08	-0.22	0.02	0.1	0.06	0	-0.1	-0.28	-0.03
Tc00.1047053510885.90	3' UTR	6	P	68921:69553	158.5	4	0.11	0.15	0.08	0.02	-0.04	0.06	-0.1	0.03	-0.34	-0.08	0.32	0	-0.04	0	-0.18	0
Tc00.1047053510885.100	hypothetical protein conserved [8533.t00010]	6	P	69554:71404	80.47	23	0.13	0.15	0.12	0.11	0.01	0.06	-0.01	0.16	-0.14	0.07	0.14	0	0.1	0	-0.12	0.03
Tc00.1047053510885.100	3' UTR	6	P	71405:72587	148	8	0.16	0.15	0.12	0.12	0.02	0.14	0.06	0.09	-0.13	0.03	0.23	-0.03	0.07	0.03	-0.06	0.06
Tc00.1047053510885.110	hypothetical protein conserved [8533.t00011]	6	P	72588:74597	83.75	24	0.11	0.08	0.07	0.05	-0.02	-0.06	-0.18	0.11	-0.35	0.04	0.13	-0.12	0.03	-0.06	-0.26	0
Tc00.1047053510885.110	3' UTR	6	P	74598:75312	179	4	0.27	0.28	0.17	0.12	0.09	0.08	-0.1	0.16	-0.33	0.06	0.17	0	0.15	0.12	-0.23	0.11
Tc00.1047053510885.120	hypothetical protein conserved [8533.t00012]	6	P	75313:77292	82.5	24	0.08	0.06	0.03	0.02	-0.05	0.01	-0.1	0.08	-0.27	-0.02	0.13	-0.06	0.01	-0.01	-0.22	-0.05
Tc00.1047053510885.120	3' UTR	6	P	77293:77729	219	2	0.09	0.14	0.1	-0.05	-0.08	-0.08	-0.07	0.03	-0.26	-0.03	0.07	-0.01	0	-0.08	-0.15	-0.02
Tc00.1047053510885.130	hypothetical protein conserved [8533.t00013]	6	P	77730:79643	73.61	26	0.13	0.11	0.08	0.1	0	0.04	-0.05	0.13	-0.35	0.05	0.21	-0.08	0.05	0.05	-0.23	0.02
Tc00.1047053510885.130	3' UTR	6	P	79644:79969	163.5	2	-0.1	0	-0.04	-0.08	-0.16	0.3	0.23	-0.12	-0.38	-0.1	0.25	0.23	-0.18	0.09	0	-0.14
Tc00.1047053510885.140	hypothetical protein [8533.t00014]	6	P	79970:81121	82.28	14	0.03	0.08	0.05	0.02	-0.05	0	-0.03	0.07	-0.22	-0.03	0.22	-0.12	0.05	0.03	-0.16	-0.03
Tc00.1047053510885.140	3' UTR	6	P	81122:82683	173.66	9	-0.03	0.02	0.03	-0.03	-0.12	0.24	-0.01	0	-0.38	-0.11	0.32	-0.02	0	0.15	-0.29	-0.04
Tc00.1047053510885.160	hypothetical protein conserved [8533.t00016]	6	P	82684:86946	78.94	54	0.04	0.07	0.04	0.05	-0.03	-0.04	-0.14	0.13	-0.29	0.01	0.14	-0.08	0.04	-0.07	-0.23	0
Tc00.1047053510885.160	3' UTR	6	P	86947:87669	207.66	3	0	0.07	0.06	0.04	-0.09	0.11	0	-0.02	-0.34	-0.02	0.3	0.02	-0.1	0.07	-0.11	0
Tc00.1047053510887.14	chaperone DnaJ protein putative [6003.t00009]	6	P	87670:89198	76.45	20	0.07	0.18	0.12	0.12	0.01	0.04	-0.11	0.16	-0.3	0.01	0.22	-0.05	0.09	-0.04	-0.13	0.05
Tc00.1047053510887.14	3' UTR	6	P	89199:90723	152.6	10	0.11	0.16	0.15	0.12	0.05	0.2	0.07	0.08	-0.35	0.03	0.41	0.15	0.13	0.17	-0.19	0.03
Tc00.1047053510887.30	hypothetical protein conserved [6003.t00003]	6	P	90724:92223	71.42	21	0.02	-0.03	-0.05	-0.04	-0.09	0.01	-0.13	0.03	-0.36	0	0.2	-0.03	-0.04	0.02	-0.27	0
Tc00.1047053510887.30	3' UTR	6	P	92224:92960	92.25	8	0.11	0.04	0.07	0.02	0.06	0.2	0.05	0.06	-0.21	0.01	0.28	0.02	0.05	0.13	-0.05	0.06
Tc00.1047053510887.40	hypothetical protein conserved [6003.t00004]	6	P	92961:95054	95.18	22	0.09	0.06	0.03	0.06	0	-0.01	-0.13	0.12	-0.29	0.06	0.16	-0.04	0.04	-0.05	-0.28	0.04
Tc00.1047053510887.40	3' UTR	6	P	95055:95839	131	6	0.16	0.23	0.19	0.07	0.13	0.09	0	0.14	-0.23	0.12	0.33	-0.14	0.15	0.13	-0.09	0.16
Tc00.1047053510887.50	hypothetical protein conserved [6003.t00005]	6	P	95840:97168	83.06	16	0.04	0.09	0.08	0.01	0.05	-0.03	-0.03	0.12	-0.19	0.03	0.11	-0.11	0.09	-0.04	-0.18	0
Tc00.1047053510887.50	3' UTR	6	P	97169:97555	129.33	3	-0.06	0.03	-0.04	-0.08	-0.15	0.02	-0.12	0	-0.25	-0.2	0.12	-0.15	-0.04	0	-0.21	-0.14
Tc00.1047053510887.60	hypothetical protein conserved [6003.t00006]	6	P	97556:98908	84.56	16	0.06	0.07	0	0.05	-0.02	0.03	-0.09	0.08	-0.24	0.06	0.2	0	0	0	-0.2	0
Tc00.1047053510887.60	3' UTR	6	P	98909:100268	123.72	11	-0.02	0.05	0.07	-0.04	-0.11	0.1	0.04	-0.06	-0.45	-0.07	0.25	0	-0.04	0.05	-0.28	-0.03
Tc00.1047053510887.64	hypothetical protein conserved [6003.t00008]	6	P	100269:100598	82.5	4	0.15	0.12	0.08	0.08	-0.01	-0.06	-0.07	0.15	-0.21	0.07	0.16	0.04	0.1	-0.1	-0.19	0.08
Tc00.1047053510887.64	3' UTR	6	P	100599:101090	164.33	3	0.17	0.2	0.14	0.18	0.15	0.14	0.1	0.12	-0.22	0.15	0.37	0.07	0.1	0.24	-0.25	0.11
Tc00.1047053510887.70	hypothetical protein conserved [6003.t00007]	6	P	101091:103082	76.61	26	-0.04	0	-0.03	-0.03	-0.07	0	-0.11	-0.01	-0.34	-0.09	0.17	-0.07	-0.01	-0.04	-0.19	-0.1
Tc00.1047053510889.4	hypothetical protein conserved [8534.t00035]	6	P	105349:105556	69.33	3	-0.02	0.02	-0.05	-0.02	-0.14	0	-0.2	-0.04	-0.37	-0.12	0.09	-0.09	-0.04	0.03	-0.24	-0.15
Tc00.1047053510889.4	3' UTR	6	P	105557:106041	121.5	4	-0.02	-0.02	-0.05	0.01	-0.04	0.11	-0.09	-0.09	-0.52	-0.14	0.15	-0.13	-0.08	0	-0.33	-0.14
Tc00.1047053510889.10	hypothetical protein conserved [8534.t00001]	6	P	106042:106533	82	6	0.06	0.04	0.02	0.04	0	-0.07	-0.08	0.08	-0.25	-0.01	0.14	-0.16	0.03	-0.07	-0.16	-0.05
Tc00.1047053510889.10	3' UTR	6	P	106534:106912	126.66	3	0.12	0.04	0.09	0.17	0.02	0.19	0.16	-0.03	-0.41	0.02	0.3	0.04	0.1	0.12	-0.1	0.04
Tc00.1047053510889.20	hypothetical protein conserved [8534.t00002]	6	P	106913:108034	80.14	14	0.07	0.07	0.03	0.08	0	-0.08	-0.15	0.08	-0.26	0	0.15	-0.07	0.04	-0.14	-0.21	-0.02
Tc00.1047053510889.20	3' UTR	6	P	108035:108806	154.6	5	0.05	0.15	0.13	0.04	0.03	0.05	-0.08	0.02	-0.34	0.03	0.23	-0.05	0.06	0	-0.3	0
Tc00.1047053510889.30	kinase putative [8534.t00003]	6	P	108807:110492	93.66	18	0.08	0.08	0.04	0.02	-0.01	0	-0.1	0.04	-0.3	0.02	0.11	-0.08	0.02	-0.02	-0.29	-0.01
Tc00.1047053510889.30	3' UTR	6	P	110493:111895	156	9	0.01	0.07	0.02	-0.01	-0.04	0.12	0.13	-0.06	-0.32	-0.08	0.25	0.03	0.02	0.1	-0.1	-0.1
Tc00.1047053510889.50	cytochrome C oxidase subunit IV putative [8534.t00005]	6	P	111896:112900	71.78	14	0	0.03	-0.03	-0.01	-0.08	-0.12	-0.23	0.02	-0.23	-0.05	0.02	-0.07	0	-0.19	-0.22	-0.07
Tc00.1047053510889.50	3' UTR	6	P	112901:115800	362.62	8	0.06	0.13	0.1	0.08	0.05	0.02	-0.08	0.03	-0.28	0.01	0.24	-0.1	0.02	0.01	-0.16	0
Tc00.1047053510889.80	serine/threonine protein phosphatase putative [8534.t00008]	6	P	115801:118572	84	33	0.03	0.08	0.05	0.04	0	-0.04	-0.12	0.08	-0.27	-0.03	0.11	-0.06	0.06	-0.07	-0.21	-0.05
Tc00.1047053510889.80	3' UTR	6	P	118573:120615	185.81	11	0.14	0.19	0.15	0.07	0.04	0.04	-0.03	0.09	-0.26	0.02	0.18	-0.09	0.07	0.06	-0.16	0.02
Tc00.1047053510889.100	hypothetical protein conserved [8534.t00010]	6	P	120616:122388	84.42	21	0	0.03	0	0.01	-0.08	-0.07	-0.22	0.03	-0.3	-0.02	0.16	-0.08	0.02	-0.11	-0.27	-0.05
Tc00.1047053510889.100	3' UTR	6	P	122389:124174	223.37	8	0.14	0.15	0.14	0.19	0.12	0.13	0	0	-0.61	0.07	0.29	-0.04	0.14	0.13	-0.47	0.11
Tc00.1047053510889.110	hypothetical protein conserved [8534.t00011]	6	P	124175:126340	90.25	24	0.05	0.1	0.01	0.08	-0.01	0	-0.08	0.07	-0.28	-0.01	0.15	-0.08	0.05	-0.04	-0.19	-0.03
Tc00.1047053510889.110	3' UTR	6	P	126341:127741	140.19	10	-0.05	0	-0.07	-0.02	-0.06	0.1	-0.1	-0.06	-0.58	-0.15	0.2	-0.09	-0.06	0.15	-0.43	-0.23
Tc00.1047053510889.120	alanine aminotransferase putative [8534.t00012]	6	P	127742:129223	92.62	16	-0.08	-0.01	-0.07	0.04	-0.14	-0.1	-0.25	-0.01	-0.4	-0.05	0	-0.1	0.03	0	-0.31	-0.15
Tc00.1047053510889.120	3' UTR	6	P	129224:129816	99	6	-0.04	-0.04	-0.05	0.01	-0.12	0.05	-0.03	-0.05	-0.47	-0.02	-0.21	-0.08	0.08	0.22	-0.32	-0.12
Tc00.1047053510889.130	hypothetical protein [8534.t00013]	6	P	129817:130194	94.5	4	-0.15	-0.16	-0.12	-0.07	-0.3	0.07	-0.17	-0.21	-0.65	-0.14	-0.1	-0.11	-0.05	0.23	-0.6	-0.26
Tc00.1047053510889.130	3' UTR	6	P	130195:131419	102.16	12	0	0	0	0	-0.07	0.15	0	-0.01	-0.55	0.02	0.07	-0.02	0.08	0.25	-0.45	-0.11
Tc00.1047053510889.140	alanine aminotransferase putative [8534.t00014]	6	P	131420:132913	93.37	16	-0.04	0.02	-0.04	0.07	-0.1	-0.1	-0.26	0.03	-0.42	-0.03	0.02	-0.12	0.05	-0.01	-0.3	-0.13
Tc00.1047053510889.140	3' UTR	6	P	132914:133331	83.8	5	0.04	0.09	0.1	0.06	-0.01	0	0.01	0.07	-0.39	-0.04	0.22	-0.01	0.04	0.07	-0.15	-0.04
Tc00.1047053510889.150	hypothetical protein conserved [8534.t00015]	6	P	133332:135776	84.31	29	0.08	0.08	0.04	0.07	0.02	-0.04	-0.1	0.09	-0.29	0.03	0.12	-0.12	0.08	-0.07	-0.22	0
Tc00.1047053510889.150	3' UTR	6	P	135777:136423	216	3	-0.02	-0.03	-0.05	-0.04	-0.02	0.17	0.09	-0.12	-0.26	-0.1	0.24	0.03	0	0.14	-0.09	-0.11
Tc00.1047053510889.160	cell division control protein (pseudogene) putative [8534.t00016]|TRUNCATED PRODUCT	6	P	136424:138892	85.13	29	0.05	0.07	0	0.03	-0.02	-0.02	-0.08	0.06	-0.24	0.01	0.07	-0.05	0.03	-0.04	-0.19	-0.02
Tc00.1047053510889.160	3' UTR	6	P	138893:139583	98.85	7	0.01	0.11	0.06	0.05	0	0.12	0.01	0.08	-0.35	-0.05	0.21	-0.01	0.04	0.08	-0.22	-0.06
Tc00.1047053510889.170	hypothetical protein conserved [8534.t00017]	6	P	139584:141224	78.14	21	0.09	0.09	0.06	0.05	-0.01	-0.04	-0.18	0.09	-0.36	0.07	0.15	-0.07	0.05	-0.03	-0.25	0.05
Tc00.1047053510889.170	3' UTR	6	P	141225:142830	160.69	10	0.05	0.18	0.11	0.05	0.04	0.08	0.07	0.05	-0.23	0	0.21	0.07	0.11	0.08	-0.12	0.01
Tc00.1047053510889.190	hypothetical protein conserved [8534.t00019]	6	P	142831:147963	84.14	61	0.08	0.1	0.06	0.08	0.02	0	-0.03	0.09	-0.27	0.03	0.17	-0.03	0.09	-0.02	-0.22	0.01
Tc00.1047053510889.190	3' UTR	6	P	147964:148820	143	6	0.2	0.22	0.17	0.16	0.07	-0.09	-0.06	0.11	-0.32	0.11	0.26	-0.02	0.16	-0.01	-0.12	0.13
Tc00.1047053510889.200	hypothetical protein conserved [8534.t00020]	6	P	148821:152531	82.46	45	0.06	0.09	0.07	0.03	0.01	-0.02	-0.08	0.08	-0.31	0	0.16	-0.07	0.08	-0.01	-0.18	-0.02
Tc00.1047053510889.200	3' UTR	6	P	152532:153845	164.37	8	0.09	0.23	0.13	0.18	0.07	0.1	0.01	0.08	-0.37	0.1	0.25	-0.04	0.09	0.11	-0.17	0.09
Tc00.1047053510889.205	hypothetical protein conserved [8534.t00042]	6	P	153846:154010	55	3	0.08	0.15	0.14	0.11	0.08	-0.07	-0.03	0.12	-0.19	0.04	0.02	-0.04	0.17	-0.05	-0.07	0.04
Tc00.1047053510889.205	3' UTR	6	P	154011:154382	124.33	3	0.07	0.2	0.14	0.07	0.05	-0.07	0.01	0.12	-0.23	0.02	0.11	-0.09	0.12	-0.05	-0.04	-0.05
Tc00.1047053510889.210	hypothetical protein conserved [8534.t00021]	6	P	154383:156290	86.72	22	0.08	0.07	0.07	0.08	-0.01	-0.01	-0.05	0.1	-0.26	0.03	0.14	-0.07	0.07	-0.1	-0.18	0
Tc00.1047053510889.210	3' UTR	6	P	156291:156644	177.5	2	0.11	0.18	0.17	0.14	0.01	0.06	0	0.06	-0.52	-0.03	0.5	-0.11	0.06	0.17	-0.32	0.04
Tc00.1047053510889.221	glucose-6-phosphate isomerase glycosomal putative [8534.t00038]	6	P	156645:158471	79.43	23	0.1	0.14	0.11	0.05	0.01	-0.05	-0.15	0.12	-0.3	0	0.23	-0.08	0.11	-0.09	-0.12	0
Tc00.1047053510889.221	3' UTR	6	P	158472:158800	110	3	-0.07	-0.04	0.02	-0.04	-0.03	0.09	0.05	0.01	-0.33	-0.14	0.21	-0.1	0	0.08	-0.06	-0.17
Tc00.1047053510889.231	ATP synthase subunit putative [8534.t00037]	6	P	158801:159202	57.42	7	0.14	0.23	0.16	0.1	0.13	0.07	-0.11	0.18	-0.42	0.11	0.21	-0.08	0.19	0.05	-0.17	0.04
Tc00.1047053510889.231	3' UTR	6	P	159203:159370	84.5	2	0.07	0.31	0.17	0.24	0.23	-0.06	-0.19	0.29	-0.4	0.09	0.12	-0.06	0.29	-0.06	-0.24	0.03
Tc00.1047053510889.240	hypothetical protein conserved [8534.t00024]	6	P	159371:159775	81	5	0.1	0.17	0.14	0.11	0.04	-0.11	-0.09	0.11	-0.43	0.04	0.1	-0.07	0.12	0.01	-0.23	0.02
Tc00.1047053510889.240	3' UTR	6	P	159776:159979	205	1	0.07	0.11	0	0.05	-0.04	-0.06	-0.15	-0.16	-0.55	0.01	0.2	0	0.01	0.1	-0.36	-0.04
Tc00.1047053510889.251	hypothetical protein conserved [8534.t00041]	6	P	159980:160546	81	7	-0.1	-0.15	-0.07	-0.07	-0.09	-0.05	-0.09	-0.47	-0.31	-0.5	0.06	-0.11	-0.07	-0.14	-0.13	-0.18
Tc00.1047053510889.251	3' UTR	6	P	160547:163265	209.23	13	-0.53	-0.05	-0.61	-0.46	-0.47	0.09	-0.14	-0.64	-0.28	-0.55	0.34	0.02	-0.65	0.05	-0.12	-0.61
Tc00.1047053510889.261	3' UTR	6	P	164001:174690	822.38	13	0.18	1.18	0.45	-0.07	-0.24	0.14	-0.12	0.06	-0.31	-0.08	0.28	0.01	0.1	0.1	-0.16	0.08
Tc00.1047053510889.270	hypothetical protein conserved [8534.t00027]	6	P	174691:177396	79.58	34	0.18	2.69	0.6	0.16	0.22	-0.01	-0.12	0.21	-0.35	0.13	0.29	-0.11	0.23	-0.04	-0.14	0.11
Tc00.1047053510889.270	3' UTR	6	P	177397:182741	162	33	0.13	2.46	0.53	0.09	0.16	0	-0.13	0.13	-0.34	0.07	0.28	-0.12	0.16	0	-0.17	0.03
Tc00.1047053510889.280	metaciclina II putative [8534.t00028]	6	P	182742:183566	68.75	12	0.1	2.28	0.43	0.06	0.03	0.01	-0.13	0.11	-0.38	0.06	0.2	-0.06	0.12	0.03	-0.15	0
Tc00.1047053510889.280	3' UTR	6	P	183567:187996	192.65	23	0.18	2.32	0.57	0.13	0.19	0.02	-0.01	0.1	-0.25	0.11	0.23	-0.07	0.14	0.08	-0.12	0.09
Tc00.1047053510889.290	hypothetical protein [8534.t00029]	6	P	187997:189211	86.78	14	0.16	2.38	0.51	0.11	0.14	0	-0.06	0.11	-0.29	0.09	0.27	-0.01	0.11	0	-0.22	0.07
Tc00.1047053510889.290	3' UTR	6	P	189212:192224	200.93	15	0.19	2.33	0.54	0.16	0.18	0.04	-0.05	0.17	-0.19	0.13	0.29	-0.11	0.17	0.05	-0.15	0.11
Tc00.1047053510889.300	hypothetical protein [8534.t00030]	6	P	192225:193652	79.33	18	0.18	2.4	0.47	0.15	0.18	0.07	-0.04	0.17	-0.23	0.11	0.23	0	0.1	0.03	-0.27	0.1
Tc00.1047053510889.300	3' UTR	6	P	193653:193928	138.5	2	0.03	2.4	0.39	-0.01	0.14	-0.06	-0.04	0.07	-0.38	-0.02	0.35	-0.04	0.11	0.11	-0.24	0.01
Tc00.1047053510889.310	hypothetical protein conserved [8534.t00031]	6	P	193929:196025	83.88	25	0.18	2.41	0.55	0.16	0.12	0	-0.09	0.17	-0.26	0.14	0.18	-0.04	0.16	-0.04	-0.21	0.12
Tc00.1047053510889.310	3' UTR	6	P	196026:196813	131.5	6	0.06	2.18	0.42	0.12	0	0.06	-0.02	0.01	-0.3	0.05	0.19	0.09	0.06	0.08	-0.19	0.01
Tc00.1047053510889.320	hypothetical protein conserved [8534.t00032]	6	P	196814:197905	72.8	15	0.22	2.45	0.63	0.27	0.24	0.11	-0.05	0.26	-0.32	0.17	0.25	0.05	0.27	0.08	-0.29	0.17
Tc00.1047053510889.320	3' UTR	6	P	197906:198453	109.8	5	0.28	2.41	0.64	0.26	0.28	0.13	-0.11	0.23	-0.31	0.27	0.44	-0.07	0.27	-0.03	-0.28	0.21
Tc00.1047053510889.330	hypothetical protein conserved [8534.t00033]	6	P	198454:199515	88.5	12	0.23	2.39	0.58	0.2	0.2	0.03	-0.12	0.23	-0.22	0.22	0.26	0	0.22	0.03	-0.22	0.15
Tc00.1047053510889.330	3' UTR	6	P	199516:199887	93.25	4	0.26	2.21	0.54	0.23	0.16	0.14	-0.04	0.16	-0.12	0.17	0.27	-0.1	0.14	0.05	-0.16	0.16
Tc00.1047053510889.340	hypothetical protein conserved [8534.t00034]	6	P	199888:200376	122.25	4	0.01	1.44	0.42	-0.25	-0.56	-0.01	-0.25	-0.4	-0.32	-0.29	0.08	-0.04	-0.3	-0.08	-0.3	0.06
Tc00.1047053510889.340	3' UTR	6	P	200377:201576	400.33	3	-0.53	0.92	-0.62	-0.61	-1.04	0.15	-0.25	-0.8	-0.8	-0.7	0.2	-0.23	-0.73	0.12	-0.7	-0.75
Tc00.1047053508595.11	hypothetical protein [7794.t00007]	6	P	205162:205524	363	1	-0.28	-0.39	-0.59	-0.56	-0.6	0.3	-0.13	-0.6	0.11	-0.51	0.56	-0.05	-0.74	0.24	0.06	-0.5
Tc00.1047053508595.11	3' UTR	6	P	205525:205866	343	1	-0.48	-0.55	-0.68	-0.77	-0.9	0.49	-0.04	-0.8	-0.12	-0.87	0.7	0.02	-0.88	0.24	0.16	-0.74
Tc00.1047053508595.20	UDP-Gal or UDP-GlcNAc-dependent glycosyltransferase putative [7794.t00002]	6	P	205867:207000	567	2	-0.07	0	-0.34	-0.08	-0.35	0.21	-0.13	-0.59	0.12	-0.26	0.23	0.02	-0.67	0.05	0.33	-0.24
Tc00.1047053508595.30	hypothetical protein (pseudogene) [7794.t00003]|TRUNCATED PRODUCT	6	P	207021:207575	185	3	-0.22	0.22	-0.42	-0.3	-0.53	0.02	-0.2	-0.68	0.03	-0.42	0.25	-0.04	-0.8	0.1	-0.06	-0.39
Tc00.1047053508595.30	3' UTR	6	P	207576:207882	154	2	-0.28	0.07	-0.53	-0.37	-0.56	0.11	-0.28	-0.74	-0.13	-0.52	0.54	-0.05	-0.82	-0.02	-0.12	-0.39
Tc00.1047053508595.35	hypothetical protein (pseudogene) [7794.t00006]|TRUNCATED PRODUCT	6	P	207883:208554	112	6	-0.56	-0.26	-0.79	-0.71	-0.72	0.11	-0.18	-0.85	-0.04	-0.72	0.39	0.02	-0.91	0.07	-0.05	-0.81
Tc00.1047053508595.35	3' UTR	6	P	208555:209298	745	1	-0.51	-0.36	-0.69	-0.8	-0.81	0.2	-0.28	0.31	-0.12	-0.73	0.6	0.14	-1.02	0.15	-0.42	-0.82
Tc00.1047053509401.30	cysteine peptidase putative [8091.t00003]	6	P	210907:212310	702	2	-0.37	-0.12	-0.6	-0.58	-0.48	-0.16	-0.36	0.52	-0.21	-0.56	0.76	-0.45	-0.64	-0.26	-0.13	-0.73
Tc00.1047053509401.20	cysteine peptidase (pseudogene) putative [8091.t00002]|TRUNCATED PRODUCT	6	P	212691:214073	461	3	0.11	0.31	0	0.19	0.02	-0.24	-0.31	0.22	0	0.06	0.54	-0.21	0.16	-0.06	-0.14	-0.08
Tc00.1047053460197.10	cysteine peptidase (pseudogene) putative [3409.t00001]|TRUNCATED PRODUCT	6	P	214427:214798	372	1	-0.06	0.16	0.02	-0.16	0	0	-0.41	-0.01	-0.1	-0.03	0.2	-0.22	0	-0.14	-0.12	0
Tc00.1047053460197.10	3' UTR	6	P	214799:218998	112.85	21	0.1	0.06	0.08	0.08	0	0.16	-0.01	0.02	-0.14	0	0.2	0	-0.02	0.15	-0.12	0.01
Tc00.1047053509399.190	pumilio/PUF RNA binding protein 4 putative [8090.t00019]	6	P	218999:221920	81.16	36	0.1	0.11	0.08	0.13	0.04	0	-0.11	0.13	-0.28	0.03	0.13	-0.02	0.05	-0.05	-0.22	0.05
Tc00.1047053509399.190	3' UTR	6	P	221921:222584	166.25	4	0.15	0.18	0.13	0.22	0.09	0.06	-0.06	0.16	-0.2	0.08	0.24	0	0.15	0.02	-0.15	0.06
Tc00.1047053509399.180	hypothetical protein conserved [8090.t00018]	6	P	222585:223247	94.71	7	0.16	0.19	0.12	0.17	0.09	-0.02	-0.19	0.1	-0.24	0.1	0.21	-0.09	0.12	0.02	-0.22	0.1
Tc00.1047053509399.180	3' UTR	6	P	223248:223738	123	4	0.19	0.19	0.12	0.17	0.15	0	-0.09	0.09	-0.46	0.1	0.16	-0.07	0.09	0	-0.14	0.08
Tc00.1047053509399.170	elongation factor 1-gamma (EF-1-gamma) putative [8090.t00017]	6	P	223739:224830	72.8	15	0.11	0.11	0.04	0.16	0.04	-0.01	-0.16	0.13	-0.22	0.05	0.1	-0.04	0.05	-0.05	-0.21	0.05
Tc00.1047053509399.170	3' UTR	6	P	224831:225857	114.22	9	0.12	0.11	0.11	0.13	0.07	0.09	-0.03	0.06	-0.28	0.03	0.07	-0.03	0.02	0.07	-0.02	0.1
Tc00.1047053509399.160	hypothetical protein conserved [8090.t00016]	6	P	225858:226856	111	9	0.12	0.08	0.02	0.13	0.09	-0.01	-0.17	0.12	-0.23	0.04	0.11	-0.03	0.04	-0.06	-0.18	0.06
Tc00.1047053509399.160	3' UTR	6	P	226857:227412	185.66	3	0.16	0.1	0.15	0.1	0.07	0.19	-0.01	0.11	-0.2	0.02	0.26	0.01	0.09	0.15	-0.08	0.07
Tc00.1047053509399.150	3' UTR	6	P	228313:229281	194	5	0.21	0.36	0.21	0.33	0.27	0.08	-0.05	0.26	-0.25	0.16	0.27	-0.11	0.25	0.07	-0.09	0.18
Tc00.1047053509399.140	hypothetical protein conserved [8090.t00014]	6	P	229282:231636	75.96	31	0.08	0.06	0.02	0.04	0	0.01	-0.15	0.08	-0.32	0.02	0.13	-0.02	0	0.01	-0.29	0.01
Tc00.1047053509399.140	3' UTR	6	P	231637:232222	97.83	6	0.33	0.23	0.24	0.26	0.22	-0.01	-0.12	0.13	-0.18	0.3	0.33	-0.07	0.14	0.03	-0.11	0.22
Tc00.1047053509399.130	hypothetical protein conserved [8090.t00013]	6	P	232223:234736	86.68	29	0.12	0.13	0.09	0.12	0.09	0.02	-0.05	0.18	-0.2	0.05	0.14	-0.01	0.08	0	-0.18	0.07
Tc00.1047053509399.130	3' UTR	6	P	234737:235664	154.83	6	0	-0.06	0	-0.05	-0.09	0.03	-0.11	-0.05	-0.44	-0.07	0.21	-0.11	-0.06	0.01	-0.22	-0.07
Tc00.1047053509399.120	hypothetical protein conserved [8090.t00012]	6	P	235665:241112	83.81	65	0.05	0.04	0	0.05	0	-0.02	-0.2	0.07	-0.27	0.01	0.09	-0.05	-0.01	-0.09	-0.29	0
Tc00.1047053509399.110	hypothetical protein conserved [8090.t00011]	6	P	241238:242662	79.16	18	0.06	0.07	0.01	0.05	0.03	0.04	-0.1	0.07	-0.26	0.02	0.14	-0.01	0	0.01	-0.25	0.01
Tc00.1047053509399.110	3' UTR	6	P	242663:242806	72.5	2	0.09	0.14	0.2	0.05	0.18	0	-0.22	0.08	-0.48	-0.04	0.04	-0.06	0.07	0.14	-0.27	0.07
Tc00.1047053509399.100	hypothetical protein conserved [8090.t00010]	6	P	242807:247525	85.8	55	0.02	0	-0.04	-0.06	-0.2	-0.02	-0.22	0.02	-0.27	-0.05	0.12	-0.07	-0.06	-0.06	-0.31	-0.04
Tc00.1047053509399.100	3' UTR	6	P	247526:248595	133.87	8	0.15	0.2	0.15	0.1	0.01	0.03	-0.05	0.18	-0.36	0.06	0.21	0.05	0.12	0.07	-0.18	0.09
Tc00.1047053509399.90	hypothetical protein [8090.t00009]	6	P	248596:253338	79.05	60	0.09	0.07	0.08	0.07	0.06	-0.02	-0.19	0.1	-0.32	0.03	0.11	-0.04	0.14	-0.04	-0.27	0.04
Tc00.1047053509399.90	3' UTR	6	P	253339:253968	157.75	4	0.28	0.18	0.32	0.44	0.46	0.02	-0.25	0.17	-0.17	0.23	0.12	0	0.49	0.03	-0.23	0.24
Tc00.1047053509399.80	hypothetical protein conserved [8090.t00008]	6	P	253969:256911	77.44	38	0.07	0.07	0.02	0	-0.11	-0.08	-0.22	0.06	-0.32	-0.01	0.08	-0.14	-0.02	-0.08	-0.24	-0.02
Tc00.1047053509399.80	3' UTR	6	P	256912:257202	97.33	3	-0.1	0.01	-0.01	0.04	-0.22	0.08	-0.05	0	-0.33	-0.08	0.24	-0.16	-0.1	0.08	-0.23	-0.08
Tc00.1047053509399.70	hypothetical protein conserved [8090.t00007]	6	P	257203:258747	85.83	18	0.04	0.05	-0.03	0.05	-0.17	0.01	-0.17	0.05	-0.26	-0.01	0.08	0	-0.03	-0.01	-0.31	-0.03
Tc00.1047053509399.70	3' UTR	6	P	258748:259109	90.75	4	0.13	0.09	0.15	0.12	-0.06	0.04	-0.14	0.11	-0.33	0.1	0.07	0.02	0.09	0.07	-0.38	0.09
Tc00.1047053509399.60	hypothetical protein conserved [8090.t00006]	6	P	259110:265355	86.75	72	0.01	-0.07	-0.05	-0.02	-0.18	-0.06	-0.24	0.05	-0.29	-0.02	0.04	-0.07	-0.06	-0.08	-0.31	-0.04
Tc00.1047053509399.60	3' UTR	6	P	265356:270817	364.2	15	0.02	-0.25	0	-0.12	-0.2	0.13	-0.13	-0.05	-0.39	-0.03	-0.02	-0.05	0	0.09	-0.26	-0.06
Tc00.1047053509399.20	metacaspase putative [8090.t00002]	6	P	270818:271894	82.84	13	-0.05	-0.37	-0.07	-0.28	-0.3	-0.05	-0.27	-0.1	-0.33	0	-0.59	-0.17	0.02	-0.01	-0.3	-0.14
Tc00.1047053509399.20	3' UTR	6	P	271895:272579	114.33	6	-0.12	-0.47	-0.13	-0.34	-0.3	0.18	0	-0.2	-0.56	-0.08	-0.81	0	-0.05	0.24	-0.49	-0.13
Tc00.1047053509399.9	helicase putative [8090.t00020]	6	P	272580:273146	113.4	5	-0.16	-0.5	-0.2	-0.44	-0.45	-0.04	-0.47	-0.26	-0.5	-0.13	-0.77	-0.09	-0.12	-0.01	-0.47	-0.22
Tc00.1047053509399.9	3' UTR	6	P	273147:274932	142.55	9	-0.09	-0.4	-0.12	-0.27	-0.32	-0.02	-0.39	-0.14	-0.52	-0.02	-0.73	-0.17	-0.07	0	-0.39	-0.14
Tc00.1047053507297.30	metacaspase putative [7289.t00003]	6	P	274933:276009	82.84	13	-0.14	-0.45	-0.13	-0.36	-0.36	-0.05	-0.32	-0.15	-0.45	-0.05	-0.79	-0.1	-0.04	0	-0.41	-0.19
Tc00.1047053507297.30	3' UTR	6	P	276010:276694	114.33	6	-0.09	-0.44	-0.09	-0.38	-0.29	0.18	-0.04	-0.21	-0.6	-0.08	-0.78	-0.03	-0.06	0.14	-0.48	-0.16
Tc00.1047053507297.20	cysteinyl-tRNA synthetase putative [7289.t00002]	6	P	276695:279052	94.32	25	0.04	-0.24	0.01	-0.09	-0.18	-0.05	-0.24	-0.02	-0.41	0.01	-0.16	-0.1	0	-0.09	-0.3	-0.02
Tc00.1047053507297.20	3' UTR	6	P	279053:279251	200	1	0.07	-0.12	0	0.03	0.08	0.19	0.03	-0.1	-0.85	0.09	0.43	-0.12	-0.13	0.07	-0.45	0.03
Tc00.1047053507297.10	cruzipain precursor putative [7289.t00001]	6	P	279252:279995	744	1	0.09	-0.16	0.09	-0.02	0.06	0.33	0.03	-0.08	-0.27	0.06	0.26	0.24	0.03	0.06	-0.24	0
Tc00.1047053509429.329	3' UTR	6	P	285482:285924	444	1	0.02	-0.04	-0.17	-0.18	-0.04	-0.28	-0.21	-0.19	-0.47	-0.17	0.19	-0.19	0.05	-0.22	-0.15	-0.07
Tc00.1047053509429.320	3' UTR	6	P	287329:288231	226	4	-0.04	-0.06	-0.05	0	-0.18	0.18	-0.08	-0.09	-0.49	-0.02	0.16	-0.06	-0.04	-0.06	-0.39	-0.13
Tc00.1047053509429.310	hypothetical protein conserved [8096.t00031]	6	P	288232:289869	78	21	0	-0.11	-0.07	0	-0.17	-0.08	-0.21	-0.09	-0.35	-0.05	0.14	-0.11	-0.07	-0.08	-0.24	-0.08
Tc00.1047053509429.310	3' UTR	6	P	289870:290255	129	3	-0.01	-0.01	0.04	-0.04	-0.07	0.06	0.08	-0.08	-0.35	-0.11	0.31	-0.05	-0.04	-0.03	-0.22	-0.04
Tc00.1047053509429.300	hypothetical protein conserved [8096.t00030]	6	P	290256:293147	82.62	35	0.05	-0.06	-0.02	0.04	-0.11	-0.03	-0.15	-0.04	-0.38	0	0.14	-0.06	-0.02	-0.05	-0.28	-0.04
Tc00.1047053509429.300	3' UTR	6	P	293148:293510	91	4	0.03	-0.08	-0.01	-0.01	-0.06	0.06	0.03	-0.06	-0.32	-0.09	0.39	0	-0.03	0.14	0	-0.1
Tc00.1047053509429.290	hydroxyacylglutathione hydrolase putative [8096.t00029]	6	P	293511:294410	69.23	13	0.1	0.05	0.11	0.11	0	0.03	-0.13	0.02	-0.28	0.04	0.2	-0.06	0.03	0	-0.21	0.02
Tc00.1047053509429.290	3' UTR	6	P	294411:295581	130.22	9	0.05	0	0.01	-0.05	-0.12	0.21	0.01	-0.16	-0.41	-0.04	0.36	-0.02	-0.1	0.11	-0.24	-0.02
Tc00.1047053509429.280	hypothetical protein [8096.t00028]	6	P	295582:297240	87.31	19	0.01	-0.03	-0.01	0.01	-0.1	0.01	-0.11	-0.05	-0.3	-0.03	0.12	0.01	0	-0.05	-0.2	-0.06
Tc00.1047053509429.280	3' UTR	6	P	297241:297739	125	4	0.06	0	0.09	0.04	-0.12	0.13	0.04	-0.16	-0.33	-0.04	0.33	0.03	-0.09	0.19	-0.16	0
Tc00.1047053509429.270	proteasome regulatory ATPase subunit 3 putative [8096.t00027]	6	P	297740:298951	67.33	18	0.03	-0.04	-0.01	0.02	-0.08	0.02	-0.04	-0.01	-0.29	-0.03	0.06	0.01	0	-0.03	-0.21	-0.03
Tc00.1047053509429.270	3' UTR	6	P	298952:300646	154.18	11	0.08	0.03	0.06	0.08	0.04	0.14	-0.05	-0.01	-0.48	0	0.27	-0.1	0.03	0.07	-0.41	0
Tc00.1047053509429.260	hypothetical protein conserved [8096.t00026]	6	P	300647:301921	85	15	-0.06	-0.09	-0.09	-0.02	-0.13	-0.05	-0.19	-0.1	-0.45	-0.1	0.18	-0.07	-0.09	-0.03	-0.29	-0.13
Tc00.1047053509429.260	3' UTR	6	P	301922:302811	178.2	5	0.04	0.02	0.1	0	0	0.19	0	-0.05	-0.37	-0.01	0.37	-0.02	-0.03	0.13	-0.3	-0.08
Tc00.1047053509429.250	ubiquitin hydrolase putative [8096.t00025]	6	P	302812:306219	83.12	41	-0.01	-0.1	-0.06	-0.09	-0.12	0	-0.12	-0.1	-0.32	-0.08	0.1	-0.06	-0.08	-0.05	-0.22	-0.1
Tc00.1047053509429.250	3' UTR	6	P	306220:306647	143	3	0.24	0.17	0.14	0.18	0.22	0.12	-0.03	0.26	-0.17	0.23	0.15	0.04	0.05	0	-0.27	0.17
Tc00.1047053509429.240	hypothetical protein conserved [8096.t00024]	6	P	306648:308888	77.27	29	0.09	0.06	0	0.06	0	0.03	-0.1	0.18	-0.18	0.05	0.1	-0.07	0.05	-0.04	-0.23	0
Tc00.1047053509429.240	3' UTR	6	P	308889:309265	189	2	0.16	0.12	0.02	0	-0.02	0	-0.16	0.24	-0.19	0.1	0.24	0.04	0.04	0.23	-0.07	0.02
Tc00.1047053509429.230	hypothetical protein conserved [8096.t00023]	6	P	309266:310510	77.81	16	0.13	0.06	0	0.02	0	0.04	-0.07	0.15	-0.29	0.04	0.16	0	0.02	-0.02	-0.19	0.02
Tc00.1047053509429.230	3' UTR	6	P	310511:310882	124.33	3	0.02	0.06	0	0	-0.09	0.05	0	0.05	-0.17	-0.06	0.21	0.05	0.01	-0.01	-0.08	-0.11
Tc00.1047053509429.220	hypothetical protein conserved [8096.t00022]	6	P	310883:312991	81.11	26	0.13	0.08	0.02	0.11	0	-0.02	-0.17	0.16	-0.23	0.1	0.14	-0.11	0.04	-0.07	-0.22	0.03
Tc00.1047053509429.220	3' UTR	6	P	312992:313810	205	4	0.13	0.07	0.02	0.06	0	0.19	-0.03	0.1	-0.25	0.04	0.34	-0.19	0.05	0.18	-0.14	0.04
Tc00.1047053509429.210	leucine-rich repeat protein (LRRP) putative [8096.t00021]	6	P	313811:315799	79.56	25	0.07	0.05	-0.01	0.09	-0.01	-0.07	-0.08	0.17	-0.18	0.01	0.11	-0.09	0.04	-0.15	-0.19	0
Tc00.1047053509429.210	3' UTR	6	P	315800:316216	209	2	0.21	0.24	0.1	0.29	0.13	0.15	-0.04	0.26	-0.23	0.12	0.09	-0.35	0.12	0.03	-0.13	0.1
Tc00.1047053509429.200	hypothetical protein conserved [8096.t00020]	6	P	316217:317407	74.43	16	0.16	0.1	0.05	0.18	0.02	0.05	-0.08	0.14	-0.21	0.09	0.21	-0.02	0.05	-0.03	-0.23	0.09
Tc00.1047053509429.200	3' UTR	6	P	317408:317799	98.25	4	0.25	0.17	0.12	0.17	0.08	0.15	-0.02	0.23	-0.27	0.15	0.34	-0.04	0.13	0.07	-0.17	0.15
Tc00.1047053509429.190	hypothetical protein conserved [8096.t00019]	6	P	317800:321312	81.69	43	0.1	0.03	-0.02	0.08	-0.04	-0.06	-0.18	0.17	-0.25	0.04	0.16	-0.12	0.01	-0.11	-0.26	0
Tc00.1047053509429.190	3' UTR	6	P	321313:321963	163	4	0.02	0.01	-0.03	-0.03	-0.06	0.04	-0.06	0.05	-0.11	-0.05	0.15	0.03	-0.03	-0.07	-0.06	-0.09
Tc00.1047053509429.180	hypothetical protein conserved [8096.t00018]	6	P	321964:324189	82.44	27	0.06	0.04	-0.01	-0.04	-0.04	-0.09	-0.11	0.13	-0.35	0.02	0.14	-0.08	0.03	-0.14	-0.25	-0.07
Tc00.1047053509429.180	3' UTR	6	P	324190:325982	138	13	0.23	0.21	0.18	0.17	0.11	0.11	0.01	0.28	-0.36	0.21	0.33	-0.08	0.2	0.04	-0.26	0.13
Tc00.1047053509429.170	hypothetical protein conserved [8096.t00017]	6	P	325983:326867	73.75	12	0.12	0.14	0.06	0.17	0.07	0.02	-0.07	0.22	-0.15	0.07	0.16	-0.08	0.11	-0.02	-0.12	-0.01
Tc00.1047053509429.170	3' UTR	6	P	326868:327384	172.66	3	0.11	0.1	-0.03	0.16	-0.04	-0.03	0.02	0.09	-0.31	0	0.34	0.02	-0.04	0.04	-0.18	-0.07
Tc00.1047053509429.160	hypothetical protein [8096.t00016]	6	P	327385:329097	71.37	24	0.1	0.03	0	0	-0.06	-0.04	-0.06	0.11	-0.29	0.06	0.18	-0.14	0	-0.08	-0.23	-0.03
Tc00.1047053509429.160	3' UTR	6	P	329098:329932	119.42	7	0.2	0.25	0.18	0.11	0.14	0.05	0.13	0.26	-0.14	0.15	0.13	-0.07	0.21	0.06	-0.07	0.08
Tc00.1047053509429.150	hypothetical protein conserved [8096.t00015]	6	P	329933:331297	75.83	18	-0.01	0	-0.06	-0.03	-0.09	0.01	0.02	0.06	-0.23	-0.09	0.17	-0.07	-0.05	-0.05	-0.16	-0.17
Tc00.1047053509429.150	3' UTR	6	P	331298:331704	204	2	-0.01	0.05	0.07	-0.09	0	0.22	0.09	0.06	-0.55	-0.16	0.44	-0.07	-0.03	0.17	-0.31	-0.12
Tc00.1047053509429.140	hypothetical protein conserved [8096.t00014]	6	P	331705:332337	90.42	7	0.05	0.07	0.02	-0.01	-0.07	0	-0.08	0.15	-0.25	-0.06	0.24	-0.09	0	-0.08	-0.22	-0.06
Tc00.1047053509429.140	3' UTR	6	P	332338:333302	138	7	0.11	0.13	0.07	0.06	0.07	0.07	-0.03	0.12	-0.36	-0.09	0.22	-0.14	0.06	0.05	-0.21	-0.02
Tc00.1047053509429.130	hypothetical protein conserved [8096.t00013]	6	P	333303:334982	76.36	22	0.08	0.04	0.01	0.08	0.03	-0.05	0	0.15	-0.27	0	0.12	-0.08	0.04	-0.07	-0.21	-0.02
Tc00.1047053509429.130	3' UTR	6	P	334983:336743	146.83	12	0.05	0.2	0.09	0.19	0.1	0.04	-0.11	0.21	-0.35	0.1	0.32	-0.09	0.14	0.06	-0.19	0.02
Tc00.1047053509429.124	hypothetical protein conserved [8096.t00035]	6	P	336744:337067	64.8	5	0	0.13	0.13	0.06	0.04	0.09	0	0.18	-0.24	-0.15	0.17	-0.08	0.11	-0.11	-0.19	-0.13
Tc00.1047053509429.124	3' UTR	6	P	337068:337371	305	1	0.37	0.54	0.46	0.4	0.37	0.45	0.25	0.43	-0.48	0.13	0.61	0.01	0.38	0.3	-0.4	0.28
Tc00.1047053509429.120	hypothetical protein conserved [8096.t00012]	6	P	337372:338874	88.41	17	0.02	0.07	0.11	0.08	0.05	0.03	-0.02	0.22	-0.28	-0.04	0.35	-0.16	0.08	-0.03	-0.23	-0.04
Tc00.1047053509429.120	3' UTR	6	P	338875:339246	186.5	2	0.06	0.08	0.15	0.04	-0.03	-0.12	-0.12	0.21	-0.2	-0.07	0.26	-0.03	0.04	-0.12	-0.05	-0.04
Tc00.1047053509429.110	proteasome beta-1 subunit putative [8096.t00011]	6	P	339247:340101	95	9	0.05	0.08	0.16	0.11	0.03	0.03	-0.11	0.21	-0.33	0	0.25	-0.14	0.11	0.01	-0.17	0
Tc00.1047053509429.110	3' UTR	6	P	340102:340334	117	2	0	0.09	0.07	0.01	0.06	0.03	-0.01	0.18	-0.16	-0.08	0.2	-0.29	0.09	-0.11	-0.1	-0.04
Tc00.1047053509429.100	hypothetical protein conserved [8096.t00010]	6	P	340335:340982	81	8	-0.05	0.02	0	-0.02	-0.09	-0.16	-0.12	0.14	-0.22	-0.13	0.09	-0.18	0	-0.13	-0.2	-0.14
Tc00.1047053509429.100	3' UTR	6	P	340983:341252	271	1	-0.04	-0.03	0.02	-0.07	-0.12	-0.03	-0.15	0	-0.36	-0.09	0.42	-0.41	-0.1	0	-0.27	-0.08
Tc00.1047053509429.90	translation initiation factor eIF-2B alpha subunit putative [8096.t00009]	6	P	341253:342164	82.9	11	-0.06	0	0.02	-0.11	-0.1	-0.07	0.01	0.08	-0.22	-0.17	0.14	-0.17	-0.05	-0.11	-0.14	-0.15
Tc00.1047053509429.90	3' UTR	6	P	342165:342428	88.33	3	0.12	0.1	0.13	0.06	-0.01	0.1	0.21	0.18	-0.26	-0.03	0.3	0.03	0.06	0.01	-0.08	0.02
Tc00.1047053509429.80	hypothetical protein conserved [8096.t00008]	6	P	342429:345137	90.3	30	-0.01	0.09	0.09	0.05	0	-0.06	-0.04	0.18	-0.28	-0.1	0.2	-0.12	0.06	-0.12	-0.18	-0.09
Tc00.1047053509429.80	3' UTR	6	P	345138:345623	487	1	-0.13	-0.16	-0.16	-0.2	-0.37	0.14	-0.19	-0.16	-0.35	-0.19	0.36	0.18	-0.22	0.21	-0.48	-0.15
Tc00.1047053509429.70	hypothetical protein [8096.t00007]	6	P	345624:346235	612	1	-0.32	-0.3	-0.37	-0.26	-0.39	0	-0.56	-0.17	-0.72	-0.21	-0.13	-0.18	-0.21	-0.22	-0.58	-0.28
Tc00.1047053509429.70	3' UTR	6	P	346236:347343	277.25	4	-0.21	0.14	0.03	0.02	-0.07	-0.01	-0.21	0.13	-0.37	-0.17	0.35	-0.18	0.05	-0.02	-0.23	-0.13
Tc00.1047053509429.59	hypothetical protein conserved [8096.t00033]	6	P	347344:347640	74.25	4	0.07	0.21	0.17	0.2	0.13	-0.12	-0.09	0.3	-0.25	-0.06	0.29	-0.17	0.13	-0.08	-0.12	-0.09
Tc00.1047053509429.59	3' UTR	6	P	347641:348938	144.33	9	0.08	0.24	0.19	0.16	0.21	0.18	-0.01	0.28	-0.32	-0.01	0.3	-0.03	0.22	0	-0.18	0.02
Tc00.1047053509429.50	retrotransposon hot spot protein (RHS pseudogene) putative [8096.t00005]|TRUNCATED PRODUCT	6	P	348939:351197	282.37	8	-0.05	0	0.01	0	-0.32	0.26	0.06	nan	-0.43	-0.12	0.31	0.05	-0.35	0.17	-0.35	-0.09
Tc00.1047053509429.41	3' UTR	6	P	353117:355484	2369	1	1.68	0.96	1.31	0.17	0.76	0.81	0.06	0.79	0.5	0.78	0.84	0.56	0.07	0.56	-0.03	1.43
Tc00.1047053509429.30	retrotransposon hot spot protein (RHS pseudogene) putative [8096.t00003]|TRUNCATED PRODUCT	6	P	355485:358301	1408.5	2	0.29	-0.21	0	0.16	-0.03	0.3	-0.06	-0.12	-0.17	0.14	-0.07	0.18	-0.33	0.52	-0.17	0.18
Tc00.1047053509429.10	trans-sialidase (pseudogene) putative [8096.t00001]|FULL LENGTH (2307)|SigPep GPIanchor|TRUNCATED PRODUCT	6	P	359441:361747	1153.5	2	0.56	0.42	0.5	0.54	0.15	0.63	0.21	0.21	-0.03	0.34	0.46	0.37	0.18	0.42	-0.04	0.58
Tc00.1047053504341.20001	3' UTR	7	S	555:1797	1244	1	-0.56	-0.87	-0.55	-0.84	-0.26	-0.2	-0.5	-0.38	-0.13	-0.65	-0.83	-0.29	-0.26	-0.18	-0.21	0.14
Tc00.1047053504341.10	trans-sialidase putative [5000.t00001]|FULL LENGTH (2784)|SigPep 1 SxDxGxTW GPIanchor	7	S	1798:4581	2784	1	-0.24	-0.37	-0.32	-0.19	0.46	0.3	-0.47	0.04	0.24	-0.04	0.24	-0.19	0.22	0.29	0.02	0.68
Tc00.1047053507121.11	trans-sialidase putative [5438.t00006]|PARTIAL (2154)|SigPep 1 SxDxGxTW	7	S	7362:9515	2154	1	-0.07	-0.18	-0.26	-0.11	0.54	0.07	-0.42	0.13	0.14	-0.15	0.08	-0.49	0.28	0.1	-0.01	0.74
Tc00.1047053507121.20	trans-sialidase putative [5438.t00002]|FULL LENGTH (2478)|SigPep GPIanchor	7	S	11467:13944	619.5	4	-0.31	-0.48	-0.38	-0.41	0.25	0.05	-0.26	-0.16	0.01	-0.34	-0.44	-0.33	0.1	0	0.04	0.49
Tc00.1047053507121.40	beta galactofuranosyl glycosyltransferase putative [5438.t00004]	7	S	16753:18414	237.42	7	-0.36	-0.24	-0.53	-0.47	0.39	0.09	-0.41	0.07	0.01	-0.29	0.1	-0.26	0.26	-0.05	0.09	0.43
Tc00.1047053509265.10	retrotransposon hot spot (RHS) protein putative [8054.t00001]	7	S	24447:26225	444.75	4	-0.38	-0.49	-0.48	-0.38	0.26	0.04	-0.37	-0.17	0.09	-0.29	-0.26	-0.44	-0.06	-0.07	0.04	0.47
Tc00.1047053509265.36	ATP-dependent DEAD/H RNA helicase (pseudogene) putative [8054.t00013]|TRUNCATED PRODUCT	7	S	28910:29935	342	3	-0.27	-0.25	-0.4	-0.13	0.5	0	-0.48	0.11	-0.07	-0.21	0.1	-0.36	0.22	0	0	0.57
Tc00.1047053509265.60	retrotransposon hot spot protein (RHS pseudogene) putative [8054.t00006]|TRUNCATED PRODUCT	7	S	34572:36839	378	6	-0.22	-0.19	-0.43	-0.31	0.48	0.02	-0.3	-0.03	0.05	-0.11	0.01	-0.34	0.22	-0.06	0.1	0.64
Tc00.1047053509265.90	trans-sialidase putative [8054.t00009]|FULL LENGTH (2403)|SigPep 1 SxDxGxTW 1 VTVxNVxLYNR GPIanchor	7	S	40902:43304	2403	1	-0.03	-0.09	-0.14	-0.11	0.58	0.35	-0.47	0.23	0.23	0	0.15	-0.03	0.31	0.22	0.19	0.79
Tc00.1047053504343.10	trans-sialidase putative [6264.t00001]|FULL LENGTH (2403)|SigPep 1 SxDxGxTW 1 VTVxNVxLYNR GPIanchor	7	S	56687:59089	2403	1	-0.03	-0.18	-0.26	-0.13	0.56	0.04	-0.38	0.18	0.12	0	0.03	-0.24	0.23	0.04	0.1	0.71
Tc00.1047053504343.30	retrotransposon hot spot (RHS) protein putative [6264.t00003]	7	S	60071:61849	593	3	-0.12	-0.27	-0.39	-0.09	0.52	-0.08	-0.39	0.15	-0.15	-0.1	-0.14	-0.28	0.17	-0.11	-0.1	0.74
Tc00.1047053507907.55	ATP-dependent DEAD/H RNA helicase (pseudogene) putative [7523.t00007]|TRUNCATED PRODUCT	7	S	65892:66905	202.8	5	-0.26	-0.28	-0.49	-0.16	0.44	0.09	-0.47	0.09	-0.21	-0.2	-0.07	-0.25	0	-0.03	0.03	0.59
Tc00.1047053507907.55	3' UTR	7	S	66906:67836	932	1	-0.31	0.45	-0.24	0.02	0.29	0.3	-0.07	0.41	-0.34	-1	0.37	-0.2	0.56	-0.09	-0.01	0.17
Tc00.1047053507907.50	hypothetical protein conserved [7523.t00005]	7	S	67837:70725	2889	1	-0.79	0.22	-0.47	-0.11	0.81	-0.13	-0.72	0.23	-0.48	-0.5	0.24	-0.55	0.43	-0.21	-0.34	-0.1
Tc00.1047053507907.50	3' UTR	7	S	70726:70966	242	1	-0.58	0.43	-0.31	0.03	1.01	0.14	-0.36	0.3	-0.4	-0.32	0.11	-0.35	0.43	-0.22	-0.31	0.21
Tc00.1047053507907.40	hypothetical protein conserved [7523.t00004]	7	S	70967:71734	76.8	10	-0.34	0.62	-0.18	0.07	1.27	0.16	-0.35	0.25	-0.65	-0.1	0.4	-0.38	0.41	0.08	-0.71	0.29
Tc00.1047053507907.40	3' UTR	7	S	71735:72730	332.33	3	-0.4	0.51	-0.32	-0.66	1.11	0.04	-0.31	0.08	-0.49	-0.21	0.33	-0.21	-0.22	0.01	-0.62	0.23
Tc00.1047053507907.20	trans-sialidase putative [7523.t00002]|FULL LENGTH (2193)|SigPep 1 VTVxNVxLYNR GPIanchor	7	S	77369:79561	2193	1	-0.2	-0.28	-0.17	0.01	0.32	-0.02	-0.37	0	0.06	0.02	0.1	-0.31	0.06	0.1	0.09	0.83
Tc00.1047053507905.39	mucin-associated surface protein (MASP) putative [7522.t00004]	7	S	82802:83718	305.66	3	-0.98	-1.13	-0.58	-0.56	-0.33	-0.24	-0.35	-0.18	-0.1	-1.31	-0.87	-0.21	-0.06	-0.41	0.06	-0.2
Tc00.1047053507905.39	3' UTR	7	S	83719:84487	770	1	-1.38	-1.66	-0.87	-0.87	-0.7	-0.35	-0.34	-0.38	-0.1	-2.06	-1.43	-0.24	-0.46	-0.51	-0.03	-0.56
Tc00.1047053507905.30	trans-sialidase (pseudogene) putative [7522.t00003]|FULL LENGTH (3123)|SigPep 1 VTVxNVxLYNR GPIanchor|TRUNCATED PRODUCT	7	S	84488:87610	1561.5	2	-0.79	-0.87	-0.46	-0.29	-0.14	-0.08	-0.3	-0.09	-0.2	-0.98	-0.58	-0.29	0.04	-0.33	0.05	0.09
Tc00.1047053506113.90	retrotransposon hot spot protein (RHS pseudogene) putative [6818.t00009]|TRUNCATED PRODUCT	7	S	90201:93761	890.25	4	-0.66	-0.66	-0.43	-0.59	0.19	-0.01	-0.39	-0.21	-0.17	-0.6	-0.31	-0.23	-0.07	-0.13	0.03	0.3
Tc00.1047053506113.86	N-acetyltransferase complex ARD1 subunit (pseudogene) putative [6818.t00012]|TRUNCATED PRODUCT	7	S	95312:95812	501	1	-0.37	-0.24	-0.39	-0.26	0.39	-0.09	-0.41	-0.09	-0.25	-0.22	-0.21	-0.56	-0.13	-0.1	0.23	0.42
Tc00.1047053506113.83	ATP-dependent DEAD/H RNA helicase (pseudogene) putative [6818.t00011]|TRUNCATED PRODUCT	7	S	95958:96983	1026	1	-0.28	-0.18	-0.27	-0.22	0.45	0.07	-0.44	0.03	-0.45	0.03	-0.12	-0.47	0.21	-0.35	-0.07	0.71
Tc00.1047053506113.83	3' UTR	7	S	96984:97848	866	1	-1.14	-1.44	-1.13	-0.43	-0.3	-0.11	-0.35	-0.25	-0.26	-1.71	-1.09	-0.26	-0.4	-0.43	0.01	-0.35
Tc00.1047053506113.80	hypothetical protein conserved (pseudogene) [6818.t00008]|TRUNCATED PRODUCT	7	S	97849:100734	2886	1	-1.1	-1.36	-1.19	-0.41	-0.19	-0.19	-0.18	-0.29	0	-1.79	-1.15	-0.27	-0.36	-0.33	-0.07	-0.37
Tc00.1047053506113.60	retrotransposon hot spot (RHS) protein putative [6818.t00006]	7	S	101526:104384	1429.5	2	-0.43	-0.36	-0.39	-0.4	0.26	-0.06	-0.33	-0.16	-0.03	-0.16	-0.01	-0.31	0.02	-0.11	0.03	0.53
Tc00.1047053506113.50	ATP-dependent DEAD/H RNA helicase (pseudogene) putative [6818.t00005]|TRUNCATED PRODUCT	7	S	106950:108029	120	9	-0.3	-0.24	-0.54	-0.26	0.39	0.05	-0.43	-0.03	-0.29	-0.27	-0.08	-0.36	0.02	-0.07	-0.01	0.54
Tc00.1047053506113.10	retrotransposon hot spot protein (RHS pseudogene) putative [6818.t00001]|TRUNCATED PRODUCT	7	S	112584:114401	303	6	-0.31	-0.29	-0.55	-0.34	0.33	0.1	-0.38	-0.15	-0.13	-0.27	-0.09	-0.25	0	-0.05	0.07	0.53
Tc00.1047053510441.20	dispersed gene family protein 1 (DGF-1) putative [8390.t00002]	7	S	117093:127475	943.9	11	-0.41	-0.47	-0.75	-0.57	0.06	-0.05	-0.5	-0.32	-0.23	-0.52	-0.04	-0.41	-0.2	-0.23	-0.03	0.27
Tc00.1047053510441.20	3' UTR	7	S	127476:129251	888.5	2	-0.63	-0.65	-0.58	-0.62	-0.54	-0.05	-0.19	-0.56	-0.11	-0.71	-0.99	-0.31	-0.61	-0.35	0.07	-0.42
Tc00.1047053510441.30	trans-sialidase (pseudogene) putative [8390.t00003]|PARTIAL (2217)|SigPep 1 VTVxNVxLYNR|TRUNCATED PRODUCT	7	S	129252:131468	739	3	-0.13	-0.17	-0.42	-0.21	0.38	0.12	-0.32	-0.13	0.06	-0.23	0.03	-0.21	0.03	0.01	0.21	0.78
Tc00.1047053510441.30	3' UTR	7	S	131469:132642	167.85	7	-0.45	-0.29	-0.31	-0.36	-0.23	-0.27	-0.26	-0.29	0	-0.45	-0.65	-0.48	-0.3	-0.36	0.2	-0.21
Tc00.1047053510441.41	trans-sialidase (pseudogene) putative [8390.t00005]|PARTIAL (1548)|TRUNCATED PRODUCT	7	S	132643:134190	86	18	-0.47	-0.37	-0.31	-0.45	-0.3	-0.25	-0.25	-0.37	-0.08	-0.49	-0.6	-0.47	-0.41	-0.36	0.1	-0.25
Tc00.1047053510441.41	3' UTR	7	S	134191:135645	150.55	9	-0.42	-0.28	-0.27	-0.4	-0.24	-0.21	-0.33	-0.27	-0.22	-0.46	-0.57	-0.56	-0.31	-0.33	0.12	-0.27
Tc00.1047053508277.10	condensin subunit 1 putative [7667.t00001]	7	S	135646:138495	79.16	36	-0.35	-0.19	-0.18	-0.33	-0.29	-0.13	-0.09	-0.21	-0.11	-0.35	-0.45	-0.26	-0.34	-0.26	-0.03	-0.24
Tc00.1047053508277.10	3' UTR	7	S	138496:139140	107.66	6	-0.19	-0.08	-0.1	-0.13	-0.11	-0.12	0	-0.11	-0.04	-0.24	-0.37	-0.26	-0.19	-0.19	0.1	-0.07
Tc00.1047053508277.20	protein kinase putative [7667.t00002]	7	S	139141:140295	82.5	14	-0.14	-0.07	-0.09	-0.05	-0.2	-0.05	0	-0.1	-0.28	-0.25	-0.43	-0.1	-0.24	-0.13	-0.11	-0.14
Tc00.1047053508277.20	3' UTR	7	S	140296:141083	157.8	5	-0.27	-0.25	-0.24	-0.26	-0.35	-0.1	-0.03	-0.21	-0.12	-0.43	-0.46	-0.25	-0.36	-0.12	0.07	-0.23
Tc00.1047053508277.30	hypothetical protein conserved [7667.t00003]	7	S	141084:141779	87	8	-0.16	-0.12	-0.14	-0.04	-0.22	-0.25	-0.21	-0.11	-0.15	-0.29	-0.4	-0.27	-0.25	-0.33	-0.05	-0.13
Tc00.1047053508277.30	3' UTR	7	S	141780:142137	179.5	2	-0.15	-0.24	-0.19	-0.27	-0.25	-0.28	-0.27	-0.16	0	-0.34	-0.41	-0.41	-0.38	-0.38	0.12	-0.14
Tc00.1047053508277.40	hypothetical protein conserved [7667.t00004]	7	S	142138:143364	76.68	16	-0.21	-0.16	-0.16	-0.15	-0.26	-0.25	-0.19	-0.18	-0.15	-0.34	-0.46	-0.3	-0.31	-0.26	-0.11	-0.18
Tc00.1047053508277.40	3' UTR	7	S	143365:144100	122.83	6	-0.23	-0.21	-0.16	-0.14	-0.22	-0.09	0.06	-0.2	-0.09	-0.34	-0.39	-0.17	-0.31	-0.14	0.02	-0.21
Tc00.1047053508277.50	presenilin-like aspartic peptidase putative [7667.t00005]	7	S	144101:145219	74.59	15	-0.22	-0.18	-0.14	-0.18	-0.28	-0.18	-0.07	-0.19	-0.13	-0.34	-0.52	-0.14	-0.29	-0.21	-0.02	-0.23
Tc00.1047053508277.50	3' UTR	7	S	145220:145848	157.5	4	-0.3	-0.21	-0.21	-0.19	-0.19	-0.13	-0.1	-0.28	-0.11	-0.4	-0.39	-0.21	-0.34	-0.15	-0.04	-0.22
Tc00.1047053508277.60	hypothetical protein conserved [7667.t00006]	7	S	145849:147039	74.43	16	-0.27	-0.27	-0.23	-0.21	-0.36	-0.02	0.02	-0.23	-0.12	-0.38	-0.4	-0.09	-0.43	-0.11	-0.04	-0.29
Tc00.1047053508277.60	3' UTR	7	S	147040:147357	79.75	4	-0.29	-0.19	-0.19	-0.19	-0.26	-0.04	0.02	-0.25	0.03	-0.4	-0.45	-0.13	-0.37	-0.26	0.04	-0.28
Tc00.1047053508277.65	hypothetical protein conserved [7667.t00041]	7	S	147358:147504	49	3	-0.42	-0.36	-0.36	-0.32	-0.46	-0.17	-0.13	-0.38	-0.21	-0.5	-0.53	-0.18	-0.54	-0.29	-0.06	-0.36
Tc00.1047053508277.65	3' UTR	7	S	147505:148098	148.75	4	-0.23	-0.17	-0.19	-0.16	-0.25	-0.21	-0.09	-0.21	-0.12	-0.3	-0.51	-0.33	-0.41	-0.25	-0.01	-0.15
Tc00.1047053508277.70	hypothetical protein conserved [7667.t00007]	7	S	148099:148689	98.5	6	-0.14	-0.11	-0.13	-0.07	-0.2	-0.01	-0.1	-0.08	-0.23	-0.21	-0.34	-0.22	-0.32	-0.12	-0.11	-0.11
Tc00.1047053508277.70	3' UTR	7	S	148690:149001	78.25	4	-0.13	-0.1	-0.08	-0.11	-0.12	-0.07	-0.17	-0.09	-0.06	-0.27	-0.3	-0.22	-0.23	-0.17	0.08	-0.06
Tc00.1047053508277.80	hypothetical protein conserved [7667.t00008]	7	S	149002:149823	74.72	11	-0.27	-0.21	-0.19	-0.16	-0.33	-0.14	-0.08	-0.19	-0.22	-0.34	-0.46	-0.17	-0.35	-0.24	-0.07	-0.24
Tc00.1047053508277.80	3' UTR	7	S	149824:150176	118	3	-0.26	-0.22	-0.18	-0.19	-0.26	-0.15	-0.29	-0.23	-0.05	-0.28	-0.45	-0.39	-0.26	-0.29	0.03	-0.12
Tc00.1047053508277.90	hypothetical protein conserved [7667.t00009]	7	S	150177:151358	90.92	13	-0.34	-0.3	-0.23	-0.25	-0.35	-0.19	-0.23	-0.27	-0.2	-0.4	-0.53	-0.27	-0.43	-0.35	-0.21	-0.33
Tc00.1047053508277.90	3' UTR	7	S	151359:151977	103.33	6	-0.41	-0.35	-0.3	-0.34	-0.41	-0.19	-0.17	-0.34	-0.11	-0.54	-0.59	-0.26	-0.44	-0.32	-0.13	-0.34
Tc00.1047053508277.100	cAMP specific phosphodiesterase putative [7667.t00010]	7	S	151978:154734	88.93	31	-0.26	-0.26	-0.23	-0.18	-0.38	-0.16	-0.14	-0.21	-0.16	-0.32	-0.5	-0.2	-0.37	-0.25	-0.16	-0.24
Tc00.1047053508277.100	3' UTR	7	S	154735:156398	208.12	8	-0.42	-0.35	-0.36	-0.37	-0.4	-0.19	-0.15	-0.34	-0.02	-0.52	-0.62	-0.37	-0.44	-0.32	0	-0.31
Tc00.1047053508277.110	cAMP specific phosphodiesterase putative [7667.t00011]	7	S	156399:159188	82.05	34	-0.3	-0.3	-0.26	-0.22	-0.41	-0.13	-0.13	-0.24	-0.21	-0.35	-0.49	-0.14	-0.42	-0.24	-0.28	-0.29
Tc00.1047053508277.110	3' UTR	7	S	159189:159851	132.8	5	-0.31	-0.29	-0.28	-0.23	-0.39	-0.11	-0.08	-0.32	-0.16	-0.39	-0.46	-0.25	-0.37	-0.18	-0.12	-0.21
Tc00.1047053508277.120	ribosomal protein S6 putative [7667.t00012]	7	S	159852:160232	63.5	6	-0.16	-0.13	-0.15	-0.08	-0.14	-0.12	-0.08	-0.1	-0.08	-0.2	-0.37	-0.19	-0.23	-0.25	-0.11	-0.09
Tc00.1047053508277.120	3' UTR	7	S	160233:161184	158.83	6	-0.3	-0.27	-0.21	-0.21	-0.28	-0.13	-0.07	-0.27	-0.16	-0.37	-0.54	-0.22	-0.36	-0.22	-0.03	-0.19
Tc00.1047053508277.130	hypothetical protein conserved [7667.t00013]	7	S	161185:161604	84	5	-0.14	-0.09	-0.07	-0.09	-0.21	-0.07	-0.13	-0.12	-0.18	-0.26	-0.37	-0.2	-0.23	-0.21	-0.1	-0.13
Tc00.1047053508277.130	3' UTR	7	S	161605:162026	141	3	-0.31	-0.26	-0.24	-0.19	-0.29	-0.12	-0.23	-0.29	-0.14	-0.41	-0.48	-0.32	-0.35	-0.37	-0.09	-0.29
Tc00.1047053508277.140	phosphomevalonate kinase-like protein putative [7667.t00014]	7	S	162027:163457	84.17	17	-0.25	-0.26	-0.24	-0.2	-0.34	-0.02	-0.08	-0.22	-0.15	-0.3	-0.5	-0.09	-0.39	-0.18	-0.24	-0.21
Tc00.1047053508277.140	3' UTR	7	S	163458:163999	181	3	-0.31	-0.23	-0.24	-0.16	-0.27	-0.19	-0.03	-0.22	-0.16	-0.34	-0.57	-0.2	-0.38	-0.21	-0.09	-0.27
Tc00.1047053508277.150	proliferative cell nuclear antigen (PCNA) putative [7667.t00015]	7	S	164000:164869	79.09	11	-0.3	-0.28	-0.23	-0.17	-0.37	-0.05	-0.04	-0.21	-0.1	-0.35	-0.48	-0.17	-0.43	-0.21	-0.2	-0.28
Tc00.1047053508277.150	3' UTR	7	S	164870:165593	181.25	4	-0.28	-0.15	-0.06	-0.02	-0.13	-0.01	-0.2	-0.13	-0.17	-0.26	-0.42	-0.21	-0.25	-0.18	-0.13	-0.1
Tc00.1047053508277.160	glutaminyl-tRNA synthetase putative [7667.t00016]	7	S	165594:167309	78	22	-0.24	-0.19	-0.2	-0.14	-0.3	-0.1	-0.11	-0.18	-0.15	-0.3	-0.43	-0.17	-0.31	-0.2	-0.16	-0.2
Tc00.1047053508277.160	3' UTR	7	S	167310:167777	156.33	3	-0.39	-0.36	-0.38	-0.37	-0.46	-0.13	-0.1	-0.37	-0.25	-0.51	-0.49	-0.34	-0.5	-0.29	-0.13	-0.38
Tc00.1047053508277.170	hypothetical protein conserved [7667.t00017]	7	S	167778:168143	73.2	5	-0.23	-0.21	-0.18	-0.05	-0.26	-0.09	-0.02	-0.19	-0.09	-0.33	-0.37	-0.17	-0.35	-0.15	-0.05	-0.21
Tc00.1047053508277.170	3' UTR	7	S	168144:168769	89.57	7	-0.43	-0.39	-0.43	-0.39	-0.44	-0.2	-0.23	-0.4	-0.09	-0.53	-0.57	-0.32	-0.52	-0.31	-0.09	-0.38
Tc00.1047053508277.180	mismatch repair protein MSH3 putative [7667.t00018]	7	S	168770:171598	78.58	36	-0.24	-0.21	-0.25	-0.16	-0.29	-0.16	-0.18	-0.19	-0.22	-0.29	-0.46	-0.2	-0.35	-0.26	-0.23	-0.21
Tc00.1047053508277.180	3' UTR	7	S	171599:172029	432	1	-0.32	-0.17	-0.2	-0.23	-0.25	0.01	-0.06	-0.21	-0.09	-0.39	-0.56	-0.22	-0.28	-0.2	0	-0.19
Tc00.1047053508277.190	hypothetical protein conserved [7667.t00019]	7	S	172030:173637	76.57	21	-0.26	-0.21	-0.23	-0.18	-0.28	-0.08	-0.1	-0.22	-0.18	-0.33	-0.5	-0.16	-0.33	-0.25	-0.18	-0.22
Tc00.1047053508277.190	3' UTR	7	S	173638:174342	235.33	3	-0.26	-0.19	-0.23	-0.23	-0.24	-0.09	-0.06	-0.16	0	-0.33	-0.4	-0.24	-0.24	-0.13	0	-0.2
Tc00.1047053508277.200	hypothetical protein conserved [7667.t00020]	7	S	174343:175242	100	9	-0.27	-0.21	-0.26	-0.17	-0.32	-0.13	-0.16	-0.2	-0.16	-0.31	-0.47	-0.22	-0.32	-0.31	-0.11	-0.25
Tc00.1047053508277.200	3' UTR	7	S	175243:175556	78.75	4	-0.44	-0.4	-0.45	-0.37	-0.43	-0.25	-0.2	-0.4	0	-0.55	-0.63	-0.34	-0.54	-0.4	0.14	-0.43
Tc00.1047053508277.210	hypothetical protein conserved [7667.t00021]	7	S	175557:176516	80	12	-0.31	-0.26	-0.32	-0.19	-0.39	-0.07	-0.04	-0.23	-0.13	-0.37	-0.44	-0.15	-0.39	-0.19	-0.13	-0.26
Tc00.1047053508277.210	3' UTR	7	S	176517:176981	155.33	3	-0.29	-0.24	-0.25	-0.19	-0.33	-0.01	-0.1	-0.23	-0.06	-0.37	-0.49	-0.16	-0.38	-0.23	-0.22	-0.25
Tc00.1047053508277.220	hypothetical protein [7667.t00022]	7	S	176982:178655	83.7	20	-0.24	-0.21	-0.23	-0.15	-0.31	-0.12	-0.12	-0.18	-0.18	-0.33	-0.47	-0.15	-0.33	-0.22	-0.19	-0.25
Tc00.1047053508277.220	3' UTR	7	S	178656:179556	150.33	6	-0.28	-0.26	-0.31	-0.31	-0.3	-0.09	0.01	-0.28	-0.19	-0.35	-0.57	-0.22	-0.32	-0.19	-0.04	-0.22
Tc00.1047053508277.230	nucleolar RNA binding protein putative [7667.t00023]	7	S	179557:181047	78.47	19	-0.24	-0.24	-0.28	-0.17	-0.32	-0.16	-0.19	-0.19	-0.2	-0.28	-0.51	-0.21	-0.36	-0.25	-0.24	-0.21
Tc00.1047053508277.230	3' UTR	7	S	181048:182212	106	11	-0.18	-0.15	-0.2	-0.1	-0.17	-0.11	-0.13	-0.13	-0.05	-0.22	-0.48	-0.16	-0.25	-0.24	-0.08	-0.08
Tc00.1047053508277.250	hypothetical protein conserved [7667.t00025]	7	S	182213:183364	96	12	-0.27	-0.24	-0.26	-0.14	-0.3	0	-0.09	-0.17	-0.17	-0.3	-0.39	-0.12	-0.37	-0.15	-0.25	-0.25
Tc00.1047053508277.250	3' UTR	7	S	183365:183655	97.33	3	-0.43	-0.29	-0.35	-0.25	-0.32	-0.17	-0.2	-0.31	-0.06	-0.48	-0.45	-0.26	-0.38	-0.29	-0.03	-0.32
Tc00.1047053508277.260	actin-related protein 3 putative [7667.t00026]	7	S	183656:184906	78.18	16	-0.29	-0.25	-0.29	-0.19	-0.33	-0.18	-0.22	-0.22	-0.18	-0.34	-0.49	-0.22	-0.41	-0.3	-0.22	-0.27
Tc00.1047053508277.260	3' UTR	7	S	184907:185439	133.5	4	-0.35	-0.29	-0.36	-0.15	-0.43	-0.08	-0.21	-0.24	-0.1	-0.46	-0.54	-0.27	-0.4	-0.3	-0.04	-0.29
Tc00.1047053508277.269	hypothetical protein conserved (pseudogene) [7667.t00040]|TRUNCATED PRODUCT	7	S	185440:186066	89.57	7	-0.24	-0.17	-0.2	-0.08	-0.28	-0.05	-0.2	-0.15	-0.23	-0.2	-0.42	-0.19	-0.31	-0.25	-0.09	-0.16
Tc00.1047053508277.269	3' UTR	7	S	186067:186386	160.5	2	-0.28	-0.18	-0.34	-0.07	-0.34	-0.19	-0.03	-0.26	-0.34	-0.3	-0.47	-0.16	-0.36	-0.19	0.09	-0.25
Tc00.1047053508277.280	hypothetical protein [7667.t00028]	7	S	186387:187010	78	8	-0.25	-0.19	-0.21	-0.04	-0.21	-0.07	-0.09	-0.17	-0.13	-0.26	-0.46	-0.14	-0.29	-0.15	-0.16	-0.17
Tc00.1047053508277.280	3' UTR	7	S	187011:187348	84.75	4	-0.38	-0.32	-0.31	-0.18	-0.35	0.04	0	-0.29	-0.08	-0.45	-0.42	-0.1	-0.39	-0.16	0.02	-0.25
Tc00.1047053508277.290	hypothetical protein conserved [7667.t00029]	7	S	187349:189448	77.77	27	-0.22	-0.16	-0.18	-0.08	-0.2	-0.03	-0.07	-0.13	-0.15	-0.25	-0.42	-0.17	-0.27	-0.16	-0.16	-0.16
Tc00.1047053508277.290	3' UTR	7	S	189449:189972	105	5	-0.35	-0.29	-0.31	-0.26	-0.33	-0.21	-0.08	-0.29	-0.17	-0.4	-0.55	-0.18	-0.49	-0.37	-0.03	-0.23
Tc00.1047053508277.300	hypothetical protein conserved [7667.t00030]	7	S	189973:190626	72.66	9	-0.35	-0.3	-0.28	-0.23	-0.35	-0.01	-0.08	-0.26	-0.14	-0.31	-0.41	-0.18	-0.44	-0.14	-0.16	-0.28
Tc00.1047053508277.300	3' UTR	7	S	190627:190902	69.25	4	-0.32	-0.24	-0.29	-0.18	-0.33	-0.11	-0.17	-0.25	-0.18	-0.3	-0.5	-0.28	-0.4	-0.22	-0.14	-0.23
Tc00.1047053508277.310	hypothetical protein [7667.t00031]	7	S	190903:191727	91.66	9	-0.31	-0.29	-0.34	-0.18	-0.32	-0.26	-0.2	-0.28	-0.16	-0.32	-0.59	-0.26	-0.41	-0.31	-0.17	-0.25
Tc00.1047053508277.310	3' UTR	7	S	191728:192098	93	4	-0.24	-0.18	-0.18	-0.15	-0.15	-0.05	-0.14	-0.18	-0.38	-0.29	-0.46	-0.26	-0.26	-0.36	-0.05	-0.14
Tc00.1047053508277.320	hypothetical protein conserved [7667.t00032]	7	S	192099:192989	89.1	10	-0.3	-0.23	-0.25	-0.17	-0.32	-0.12	-0.15	-0.2	-0.21	-0.31	-0.45	-0.17	-0.35	-0.31	-0.17	-0.21
Tc00.1047053508277.320	3' UTR	7	S	192990:193420	144	3	-0.4	-0.29	-0.38	-0.35	-0.37	-0.23	-0.19	-0.41	-0.17	-0.44	-0.63	-0.28	-0.46	-0.39	0.06	-0.3
Tc00.1047053508277.330	actin-like protein putative [7667.t00033]	7	S	193421:194689	79.31	16	-0.41	-0.37	-0.38	-0.24	-0.44	-0.05	-0.12	-0.29	-0.23	-0.44	-0.41	-0.1	-0.44	-0.21	-0.23	-0.37
Tc00.1047053508277.330	3' UTR	7	S	194690:195323	158.75	4	-0.4	-0.27	-0.32	-0.2	-0.25	0.04	0.01	-0.29	-0.08	-0.49	-0.58	-0.13	-0.4	-0.29	0.18	-0.29
Tc00.1047053508277.340	hypothetical protein conserved [7667.t00034]	7	S	195324:198377	87.25	35	-0.27	-0.21	-0.26	-0.16	-0.28	-0.06	-0.16	-0.17	-0.18	-0.29	-0.4	-0.17	-0.32	-0.21	-0.2	-0.21
Tc00.1047053508277.340	3' UTR	7	S	198378:200326	243.75	8	-0.38	-0.36	-0.37	-0.39	-0.37	-0.27	-0.22	-0.36	-0.19	-0.43	-0.56	-0.36	-0.46	-0.3	-0.04	-0.21
Tc00.1047053508277.350	cation transporter putative [7667.t00035]	7	S	200327:202390	79.38	26	-0.36	-0.28	-0.33	-0.2	-0.34	-0.13	-0.17	-0.27	-0.2	-0.41	-0.46	-0.23	-0.41	-0.24	-0.18	-0.29
Tc00.1047053508277.350	3' UTR	7	S	202391:203149	152	5	-0.4	-0.37	-0.45	-0.33	-0.45	-0.25	-0.18	-0.37	-0.13	-0.48	-0.6	-0.28	-0.52	-0.23	-0.18	-0.36
Tc00.1047053508277.360	ubiquitin hydrolase putative [7667.t00036]	7	S	203150:207151	83.37	48	-0.25	-0.2	-0.23	-0.11	-0.28	-0.09	-0.13	-0.16	-0.19	-0.28	-0.43	-0.17	-0.32	-0.21	-0.17	-0.21
Tc00.1047053508277.360	3' UTR	7	S	207152:209028	125.2	15	-0.38	-0.26	-0.3	-0.24	-0.29	-0.23	-0.23	-0.28	-0.19	-0.39	-0.59	-0.32	-0.39	-0.36	-0.02	-0.24
Tc00.1047053508277.370	mitochondrial DNA topoisomerase II putative [7667.t00037]	7	S	209029:212724	80.34	46	-0.34	-0.29	-0.33	-0.19	-0.37	-0.14	-0.17	-0.26	-0.18	-0.35	-0.46	-0.23	-0.41	-0.24	-0.2	-0.3
Tc00.1047053508277.370	3' UTR	7	S	212725:213584	215.25	4	-0.46	-0.4	-0.44	-0.43	-0.38	-0.22	-0.23	-0.42	-0.26	-0.44	-0.58	-0.27	-0.4	-0.37	0.02	-0.27
Tc00.1047053508277.380	hypothetical protein conserved [7667.t00038]	7	S	213585:217637	82.71	49	-0.41	-0.35	-0.38	-0.29	-0.39	-0.2	-0.23	-0.35	-0.23	-0.41	-0.57	-0.29	-0.46	-0.32	-0.2	-0.35
Tc00.1047053508277.380	3' UTR	7	S	217638:218245	152.25	4	-0.23	-0.18	-0.22	-0.08	-0.21	-0.08	-0.13	-0.2	-0.1	-0.26	-0.35	-0.32	-0.23	-0.31	-0.07	-0.13
Tc00.1047053508277.390	hypothetical protein conserved [7667.t00039]	7	S	218246:219490	69.16	18	-0.29	-0.25	-0.26	-0.17	-0.31	-0.09	-0.12	-0.21	-0.18	-0.27	-0.54	-0.25	-0.36	-0.22	-0.17	-0.25
Tc00.1047053508277.390	3' UTR	7	S	219491:219981	123	4	-0.45	-0.4	-0.41	-0.28	-0.38	-0.24	-0.31	-0.35	-0.16	-0.5	-0.63	-0.32	-0.5	-0.43	-0.09	-0.43
Tc00.1047053508277.401	magnesium and cobalt transport protein putative [7667.t00043]	7	S	219982:221403	88.87	16	-0.35	-0.25	-0.31	-0.19	-0.35	-0.14	-0.23	-0.24	-0.19	-0.35	-0.48	-0.24	-0.39	-0.25	-0.25	-0.27
Tc00.1047053508277.401	3' UTR	7	S	221404:222425	0.22	9	-0.4	-0.34	-0.37	-0.23	-0.4	-0.06	-0.07	-0.32	-0.13	-0.42	-0.52	-0.23	-0.43	-0.24	-0.16	-0.36
Tc00.1047053505977.40	inositol/phosphatidylinositol phosphatase (pseudogene) putative [6761.t00004]|TRUNCATED PRODUCT	7	S	222426:224774	78.3	30	-0.33	-0.24	-0.29	-0.17	-0.33	-0.18	-0.21	-0.23	-0.17	-0.32	-0.44	-0.21	-0.35	-0.25	-0.23	-0.28
Tc00.1047053505977.40	3' UTR	7	S	224775:225282	127.25	4	-0.41	-0.33	-0.34	-0.27	-0.37	-0.22	-0.18	-0.41	-0.23	-0.41	-0.54	-0.24	-0.45	-0.38	0	-0.31
Tc00.1047053505977.26	60S acidic ribosomal protein P2 putative [6761.t00007]	7	S	225283:225621	169.5	2	-0.41	-0.34	-0.32	-0.25	-0.31	-0.21	-0.39	-0.27	-0.29	-0.36	-0.49	-0.29	-0.36	-0.28	0	-0.28
Tc00.1047053505977.26	3' UTR	7	S	225622:226206	97.66	6	-0.28	-0.21	-0.29	-0.2	-0.31	-0.18	-0.38	-0.2	-0.12	-0.27	-0.43	-0.37	-0.34	-0.34	-0.08	-0.18
Tc00.1047053505977.13	protein kinase putative [6761.t00006]	7	S	226207:228972	81.35	34	-0.32	-0.25	-0.28	-0.19	-0.32	-0.09	-0.13	-0.23	-0.2	-0.34	-0.45	-0.19	-0.4	-0.2	-0.21	-0.28
Tc00.1047053504449.40	hypothetical protein [6297.t00004]	7	S	229829:230707	87.9	10	-0.28	-0.21	-0.24	-0.07	-0.24	-0.05	-0.13	-0.19	-0.24	-0.26	-0.35	-0.21	-0.29	-0.2	-0.23	-0.19
Tc00.1047053504449.40	3' UTR	7	S	230708:231219	102.6	5	-0.25	-0.21	-0.24	-0.15	-0.27	-0.09	-0.22	-0.17	-0.26	-0.26	-0.33	-0.32	-0.33	-0.29	-0.1	-0.22
Tc00.1047053504449.30	hypothetical protein conserved [6297.t00003]	7	S	231220:234132	88.27	33	-0.37	-0.31	-0.34	-0.23	-0.4	-0.14	-0.18	-0.29	-0.26	-0.35	-0.56	-0.19	-0.45	-0.22	-0.28	-0.31
Tc00.1047053504449.30	3' UTR	7	S	234133:234844	142.6	5	-0.42	-0.28	-0.37	-0.23	-0.22	-0.12	-0.23	-0.35	-0.08	-0.39	-0.44	-0.34	-0.38	-0.36	-0.05	-0.3
Tc00.1047053504449.14	hypothetical protein conserved [6297.t00005]	7	S	234845:240766	85.82	69	-0.42	-0.32	-0.4	-0.23	-0.39	-0.12	-0.2	-0.34	-0.19	-0.38	-0.53	-0.23	-0.45	-0.25	-0.17	-0.38
Tc00.1047053505983.40	hypothetical protein conserved [6764.t00004]	7	S	240868:245835	84.2	59	-0.44	-0.33	-0.42	-0.25	-0.4	-0.17	-0.2	-0.36	-0.21	-0.39	-0.57	-0.28	-0.46	-0.32	-0.18	-0.4
Tc00.1047053505983.40	3' UTR	7	S	245836:246251	104.25	4	-0.48	-0.28	-0.38	-0.19	-0.35	-0.3	-0.25	-0.33	-0.15	-0.38	-0.55	-0.31	-0.38	-0.37	-0.08	-0.42
Tc00.1047053505983.30	hypothetical protein conserved [6764.t00003]	7	S	246252:247325	82.61	13	-0.36	-0.28	-0.36	-0.19	-0.31	-0.09	-0.17	-0.28	-0.22	-0.31	-0.47	-0.14	-0.38	-0.18	-0.16	-0.32
Tc00.1047053505983.30	3' UTR	7	S	247326:247651	109	3	-0.4	-0.22	-0.35	-0.34	-0.3	-0.08	-0.25	-0.28	-0.32	-0.34	-0.45	-0.3	-0.36	-0.31	0.02	-0.32
Tc00.1047053505983.20	nucleosome assembly protein-like protein putative [6764.t00002]	7	S	247652:249019	114	12	-0.46	-0.34	-0.42	-0.43	-0.43	-0.21	-0.13	-0.44	-0.21	-0.43	-0.58	-0.24	-0.48	-0.34	-0.12	-0.43
Tc00.1047053505983.20	3' UTR	7	S	249020:250043	205	5	-0.54	-0.47	-0.46	-0.49	-0.47	-0.18	-0.18	-0.48	-0.16	-0.46	-0.61	-0.36	-0.56	-0.28	-0.02	-0.45
Tc00.1047053487507.10	3' UTR	7	S	253877:254907	130.71	7	-0.78	-1.07	-0.47	-0.69	-0.98	-0.2	-0.13	-0.84	-0.19	-0.53	-1.03	-0.43	-1.05	-0.26	0.02	-0.94
Tc00.1047053509445.10	3' UTR	7	S	255508:256252	149.19	5	-0.86	-0.9	-0.62	-0.72	-0.84	-0.19	-0.16	-0.83	-0.12	-0.63	-1.09	-0.37	-0.97	-0.47	-0.03	-0.82
Tc00.1047053509445.20	hypothetical protein conserved [8102.t00002]	7	S	256253:257659	82.76	17	-0.48	-0.43	-0.33	-0.32	-0.48	-0.06	-0.1	-0.4	-0.13	-0.31	-0.58	-0.18	-0.62	-0.2	-0.15	-0.52
Tc00.1047053509445.20	3' UTR	7	S	257660:258193	133.75	4	-0.33	-0.32	-0.3	-0.21	-0.3	0.02	-0.06	-0.29	-0.1	-0.27	-0.37	-0.19	-0.45	-0.06	0	-0.25
Tc00.1047053509445.30	farnesyl synthetase putative [8102.t00003]	7	S	258194:259285	78	14	-0.39	-0.33	-0.34	-0.22	-0.32	-0.28	-0.31	-0.3	-0.23	-0.32	-0.49	-0.3	-0.41	-0.39	-0.17	-0.3
Tc00.1047053509445.30	3' UTR	7	S	259286:259974	172.5	4	-0.45	-0.42	-0.32	-0.39	-0.41	-0.22	-0.13	-0.35	-0.24	-0.46	-0.59	-0.39	-0.54	-0.29	0.04	-0.41
Tc00.1047053509445.39	glutamate dehydrogenase putative [8102.t00004]	7	S	259975:261124	88.46	13	-0.43	-0.36	-0.33	-0.23	-0.39	-0.13	-0.15	-0.34	-0.29	-0.32	-0.47	-0.23	-0.46	-0.24	-0.22	-0.4
Tc00.1047053505843.10	glutamate dehydrogenase putative [6721.t00001]	7	S	261448:262083	70.66	9	-0.37	-0.34	-0.35	-0.22	-0.38	-0.13	-0.2	-0.3	-0.21	-0.34	-0.47	-0.23	-0.46	-0.2	-0.2	-0.39
Tc00.1047053505843.10	3' UTR	7	S	262084:264104	183.81	11	-0.55	-0.51	-0.5	-0.44	-0.4	-0.29	-0.21	-0.53	-0.12	-0.49	-0.6	-0.35	-0.61	-0.37	-0.1	-0.39
Tc00.1047053505843.20	60S ribosomal protein L6 putative [6721.t00002]	7	S	264105:264686	83.14	7	-0.5	-0.47	-0.44	-0.34	-0.32	-0.19	-0.31	-0.39	-0.3	-0.42	-0.54	-0.31	-0.47	-0.4	-0.21	-0.35
Tc00.1047053505843.20	3' UTR	7	S	264687:265529	168.8	5	-0.59	-0.5	-0.49	-0.38	-0.45	-0.22	-0.26	-0.54	-0.37	-0.52	-0.68	-0.34	-0.56	-0.45	-0.1	-0.47
Tc00.1047053505843.24	succinate dehydrogenase putative [6721.t00005]	7	S	265530:266090	70.12	8	-0.4	-0.28	-0.31	-0.18	-0.28	-0.06	-0.09	-0.33	-0.22	-0.34	-0.53	-0.25	-0.41	-0.31	-0.12	-0.36
Tc00.1047053505843.24	3' UTR	7	S	266091:266675	146.5	4	-0.48	-0.32	-0.37	-0.22	-0.28	0	-0.05	-0.32	-0.14	-0.38	-0.43	-0.29	-0.4	-0.24	-0.04	-0.38
Tc00.1047053505843.30	hypothetical protein conserved [6721.t00003]	7	S	266676:268676	83.37	24	-0.38	-0.34	-0.38	-0.2	-0.37	-0.13	-0.24	-0.32	-0.2	-0.32	-0.45	-0.24	-0.44	-0.26	-0.19	-0.3
Tc00.1047053505843.30	3' UTR	7	S	268677:269070	131.66	3	-0.45	-0.43	-0.37	-0.19	-0.31	-0.04	-0.11	-0.35	0	-0.37	-0.52	-0.23	-0.42	-0.44	0.08	-0.29
Tc00.1047053505843.40	NAD/FAD dependent dehydrogenase putative [6721.t00004]	7	S	269071:270252	78.8	15	-0.42	-0.42	-0.4	-0.29	-0.41	-0.15	-0.2	-0.36	-0.26	-0.39	-0.56	-0.25	-0.58	-0.31	-0.26	-0.42
Tc00.1047053505843.40	3' UTR	7	S	270253:270584	166.5	2	-0.68	-0.64	-0.54	-0.51	-0.46	-0.23	-0.26	-0.64	-0.22	-0.7	-0.76	-0.52	-0.69	-0.26	0.01	-0.58
Tc00.1047053505843.49	hypothetical protein conserved [6721.t00006]	7	S	270585:271156	114.4	5	-0.46	-0.3	-0.37	-0.28	-0.34	-0.18	-0.25	-0.36	-0.25	-0.38	-0.54	-0.24	-0.47	-0.3	-0.17	-0.37
Tc00.1047053430605.40	hypothetical protein conserved [16099.t00004]	7	S	271646:272554	101	9	-0.48	-0.38	-0.42	-0.31	-0.43	-0.24	-0.26	-0.4	-0.23	-0.43	-0.6	-0.27	-0.53	-0.38	-0.18	-0.44
Tc00.1047053430605.40	3' UTR	7	S	272555:273477	115.5	8	-0.48	-0.39	-0.43	-0.41	-0.36	-0.09	-0.13	-0.49	-0.08	-0.42	-0.41	-0.25	-0.44	-0.2	-0.08	-0.39
Tc00.1047053430605.29	40S ribosomal protein S3 putative [16099.t00005]	7	S	273478:274122	80.62	8	-0.38	-0.29	-0.39	-0.21	-0.21	-0.13	-0.42	-0.3	-0.09	-0.28	-0.36	-0.37	-0.28	-0.32	-0.04	-0.19
Tc00.1047053430605.29	3' UTR	7	S	274123:275284	129.22	9	-0.41	-0.37	-0.45	-0.28	-0.37	-0.05	-0.19	-0.4	-0.17	-0.42	-0.48	-0.28	-0.47	-0.3	-0.07	-0.33
Tc00.1047053430605.20	NLI-interacting factor putative [16099.t00002]	7	S	275285:276313	79.15	13	-0.46	-0.44	-0.44	-0.26	-0.43	-0.13	-0.21	-0.37	-0.33	-0.39	-0.48	-0.26	-0.54	-0.27	-0.24	-0.4
Tc00.1047053430605.20	3' UTR	7	S	276314:276935	155.75	4	-0.5	-0.45	-0.41	-0.25	-0.36	-0.09	-0.13	-0.43	0.02	-0.47	-0.39	-0.34	-0.46	-0.23	0.06	-0.34
Tc00.1047053430605.10	hypothetical protein conserved [16099.t00001]	7	S	276936:279926	80.83	37	-0.46	-0.43	-0.46	-0.3	-0.44	-0.23	-0.31	-0.41	-0.24	-0.43	-0.54	-0.27	-0.52	-0.33	-0.24	-0.42
Tc00.1047053430605.10	3' UTR	7	S	279927:282051	133.33	3	-0.69	-0.59	-0.65	-0.35	-0.47	-0.35	-0.48	-0.57	-0.13	-0.65	-0.88	-0.65	-0.57	-0.59	-0.14	-0.52
Tc00.1047053482369.10	protein phosphatase 2A regulatory subunit putative [27846.t00001]	7	S	282052:283509	76.73	19	-0.44	-0.41	-0.39	-0.24	-0.38	-0.18	-0.24	-0.4	-0.18	-0.36	-0.74	-0.29	-0.51	-0.37	-0.23	-0.36
Tc00.1047053482369.10	3' UTR	7	S	283510:284071	187.66	3	-0.4	-0.36	-0.35	-0.31	-0.28	-0.08	-0.33	-0.38	-0.22	-0.34	-0.56	-0.31	-0.47	-0.17	-0.05	-0.27
Tc00.1047053482369.20	hypothetical protein conserved [27846.t00002]	7	S	284072:287380	78.78	42	-0.45	-0.44	-0.45	-0.24	-0.41	-0.22	-0.28	-0.41	-0.21	-0.37	-0.7	-0.31	-0.56	-0.36	-0.3	-0.38
Tc00.1047053482369.20	3' UTR	7	S	287381:287807	142.66	3	-0.64	-0.51	-0.62	-0.47	-0.55	-0.36	-0.34	-0.57	-0.52	-0.55	-0.82	-0.37	-0.62	-0.34	0	-0.5
Tc00.1047053482369.29	arginine kinase [27846.t00003]	7	S	287808:288518	118.5	6	-0.55	-0.43	-0.59	-0.33	-0.45	-0.26	-0.28	-0.47	-0.46	-0.43	-0.72	-0.28	-0.61	-0.41	-0.14	-0.47
Tc00.1047053482369.29	3' UTR	7	S	288519:290945	0.4	5	-0.79	-0.52	-1.14	-0.48	-0.56	-0.22	-0.27	-0.61	-0.44	-0.51	-0.79	-0.34	-0.65	-0.34	-0.04	-0.46
Tc00.1047053506579.10	ABC transporter putative [7006.t00001]	7	S	290946:293048	87.62	24	-0.89	-0.63	-1.21	-0.52	-0.69	-0.21	-0.28	-0.67	-0.51	-0.59	-0.81	-0.29	-0.78	-0.32	-0.11	-0.66
Tc00.1047053506579.10	3' UTR	7	S	293049:293316	269	1	-0.79	-0.57	-1.04	-0.4	-0.52	-0.18	-0.36	-0.54	-0.35	-0.45	-0.74	-0.49	-0.72	-0.41	0.19	-0.56
Tc00.1047053506579.20	hypothetical protein conserved [7006.t00002]	7	S	293317:294267	79.25	12	-0.74	-0.49	-1.07	-0.37	-0.55	0	-0.05	-0.52	-0.39	-0.47	-0.67	-0.11	-0.64	-0.15	-0.01	-0.5
Tc00.1047053506579.20	3' UTR	7	S	294268:294904	127.6	5	-0.75	-0.53	-1.04	-0.38	-0.52	-0.08	-0.18	-0.55	-0.41	-0.48	-0.66	-0.22	-0.64	-0.21	-0.03	-0.51
Tc00.1047053506579.30	myo-inositol-1 phosphatase putative [7006.t00003]	7	S	294905:295996	84	13	-0.65	-0.45	-0.57	-0.32	-0.47	-0.13	-0.18	-0.46	-0.3	-0.4	-0.69	-0.26	-0.58	-0.3	-0.12	-0.46
Tc00.1047053506579.30	3' UTR	7	S	295997:296400	202.5	2	-0.79	-0.67	-0.61	-0.43	-0.53	-0.14	-0.24	-0.64	-0.15	-0.67	-0.79	-0.43	-0.69	-0.3	0.04	-0.52
Tc00.1047053506579.40	hypothetical protein conserved [7006.t00004]	7	S	296401:297987	72.13	22	-0.69	-0.48	-0.51	-0.34	-0.51	-0.09	-0.15	-0.47	-0.18	-0.44	-0.61	-0.25	-0.61	-0.24	-0.11	-0.48
Tc00.1047053506579.40	3' UTR	7	S	297988:298503	258.5	2	-0.71	-0.33	-0.22	-0.25	-0.31	-0.14	0.07	-0.43	-0.25	-0.46	0.44	-0.28	-0.46	-0.26	-0.06	-0.52
Tc00.1047053506579.50	hypothetical protein conserved [7006.t00005]	7	S	298504:300249	83.14	21	-0.47	-0.34	-0.17	-0.18	-0.4	-0.13	-0.15	-0.34	-0.23	-0.28	0.15	-0.25	-0.39	-0.25	-0.18	-0.34
Tc00.1047053506579.50	3' UTR	7	S	300250:302034	198.44	9	-0.63	-0.53	-0.5	-0.4	-0.49	-0.2	-0.27	-0.54	-0.11	-0.51	-0.65	-0.41	-0.57	-0.45	-0.05	-0.42
Tc00.1047053506579.60	hypothetical protein conserved [7006.t00006]	7	S	302035:302664	78.75	8	-0.59	-0.51	-0.42	-0.37	-0.54	-0.21	-0.2	-0.56	-0.3	-0.48	-0.66	-0.3	-0.58	-0.33	-0.21	-0.45
Tc00.1047053506579.60	3' UTR	7	S	302665:302994	165.5	2	-0.43	-0.38	-0.38	-0.27	-0.41	-0.25	-0.32	-0.5	-0.24	-0.36	-0.69	-0.42	-0.48	-0.41	-0.11	-0.4
Tc00.1047053506579.70	hypothetical protein conserved [7006.t00007]	7	S	302995:304989	79.8	25	-0.42	-0.34	-0.28	-0.15	-0.41	-0.1	-0.17	-0.38	-0.2	-0.29	-0.61	-0.21	-0.46	-0.24	-0.11	-0.3
Tc00.1047053506579.70	3' UTR	7	S	304990:305335	173.5	2	-0.76	-0.54	-0.52	-0.37	-0.57	-0.33	-0.16	-0.56	-0.17	-0.62	-0.81	-0.27	-0.73	-0.4	-0.06	-0.63
Tc00.1047053506579.80	hypothetical protein conserved [7006.t00008]	7	S	305336:306370	79.61	13	-0.45	-0.33	-0.31	-0.18	-0.4	-0.13	-0.17	-0.38	-0.28	-0.35	-0.57	-0.22	-0.48	-0.26	-0.21	-0.37
Tc00.1047053506579.80	3' UTR	7	S	306371:306427	29	2	-0.63	-0.5	-0.52	-0.22	-0.56	-0.32	-0.37	-0.55	-0.23	-0.44	-0.65	-0.41	-0.64	-0.5	-0.18	-0.5
Tc00.1047053506579.90	hypothetical protein [7006.t00009]	7	S	306428:308968	77	33	-0.42	-0.32	-0.28	-0.17	-0.4	-0.1	-0.13	-0.39	-0.25	-0.29	-0.53	-0.2	-0.43	-0.23	-0.17	-0.34
Tc00.1047053506579.90	3' UTR	7	S	308969:309231	132	2	-0.52	-0.47	-0.44	-0.17	-0.45	0.12	0.12	-0.6	-0.04	-0.34	-0.64	-0.04	-0.56	-0.08	-0.06	-0.3
Tc00.1047053506579.100	hypothetical protein conserved [7006.t00010]	7	S	309232:310485	83.6	15	-0.38	-0.26	-0.29	-0.07	-0.29	-0.08	-0.14	-0.42	-0.15	-0.25	-0.48	-0.14	-0.37	-0.19	-0.15	-0.27
Tc00.1047053506579.100	3' UTR	7	S	310486:310764	140	2	-0.46	-0.39	-0.32	-0.29	-0.37	-0.03	-0.15	-0.44	-0.13	-0.38	-0.44	-0.22	-0.47	-0.24	-0.02	-0.34
Tc00.1047053506579.110	hypothetical protein conserved [7006.t00011]	7	S	310765:313698	81.5	36	-0.46	-0.34	-0.38	-0.19	-0.41	-0.15	-0.17	-0.36	-0.27	-0.32	-0.47	-0.24	-0.47	-0.27	-0.19	-0.4
Tc00.1047053506579.110	3' UTR	7	S	313699:314187	98	5	-0.68	-0.57	-0.61	-0.43	-0.53	-0.31	-0.24	-0.57	-0.26	-0.49	-0.81	-0.42	-0.63	-0.49	-0.02	-0.44
Tc00.1047053506579.119	hypothetical protein conserved [7006.t00012]	7	S	314188:314487	100	3	-0.46	-0.26	-0.44	-0.22	-0.26	-0.16	-0.13	-0.37	-0.15	-0.28	-0.61	-0.37	-0.4	-0.31	-0.08	-0.37
Tc00.1047053506579.119	3' UTR	7	S	314488:315026	135	4	-0.76	-0.6	-0.67	-0.53	-0.62	-0.27	-0.12	-0.7	-0.23	-0.62	-0.68	-0.43	-0.75	-0.37	0.05	-0.64
Tc00.1047053506579.129	hypothetical protein conserved [7006.t00013]	7	S	315027:315488	77	6	-0.44	-0.37	-0.4	-0.22	-0.37	-0.18	-0.21	-0.35	-0.24	-0.29	-0.47	-0.27	-0.46	-0.36	-0.19	-0.34
Tc00.1047053504881.10	hypothetical protein conserved [6425.t00001]	7	S	315594:316676	77.35	14	-0.51	-0.35	-0.44	-0.23	-0.41	-0.17	-0.24	-0.38	-0.29	-0.36	-0.5	-0.25	-0.5	-0.33	-0.22	-0.44
Tc00.1047053504881.10	3' UTR	7	S	316677:317165	98	5	-0.69	-0.57	-0.68	-0.44	-0.51	-0.27	-0.27	-0.56	-0.31	-0.46	-0.75	-0.38	-0.64	-0.45	-0.02	-0.5
Tc00.1047053504881.14	hypothetical protein conserved [6425.t00006]	7	S	317166:317465	100	3	-0.43	-0.3	-0.41	-0.2	-0.28	-0.21	-0.14	-0.38	-0.14	-0.3	-0.54	-0.33	-0.38	-0.23	-0.13	-0.36
Tc00.1047053504881.14	3' UTR	7	S	317466:318004	135	4	-0.74	-0.61	-0.72	-0.52	-0.61	-0.18	-0.17	-0.68	-0.28	-0.58	-0.57	-0.27	-0.76	-0.38	-0.01	-0.62
Tc00.1047053504881.20	hypothetical protein conserved [6425.t00002]	7	S	318005:319447	75.94	19	-0.55	-0.48	-0.52	-0.33	-0.52	-0.25	-0.29	-0.45	-0.18	-0.41	-0.58	-0.27	-0.6	-0.37	-0.24	-0.5
Tc00.1047053504881.20	3' UTR	7	S	319448:320473	114.11	9	-0.66	-0.48	-0.56	-0.38	-0.46	-0.18	-0.1	-0.54	-0.14	-0.48	-0.62	-0.34	-0.6	-0.35	0.03	-0.54
Tc00.1047053504881.30	hypothetical protein conserved [6425.t00003]	7	S	320474:325198	82.89	57	-0.48	-0.37	-0.45	-0.25	-0.41	-0.2	-0.24	-0.39	-0.24	-0.31	-0.55	-0.29	-0.47	-0.35	-0.21	-0.38
Tc00.1047053504881.30	3' UTR	7	S	325199:325773	144	4	-0.71	-0.55	-0.61	-0.5	-0.61	-0.29	-0.24	-0.56	-0.32	-0.53	-0.8	-0.54	-0.68	-0.42	-0.07	-0.63
Tc00.1047053504881.40	hypothetical protein conserved [6425.t00004]	7	S	325774:327810	81.48	25	-0.48	-0.38	-0.47	-0.24	-0.41	-0.2	-0.27	-0.39	-0.23	-0.31	-0.56	-0.27	-0.49	-0.33	-0.2	-0.41
Tc00.1047053504881.40	3' UTR	7	S	327811:329194	153.88	9	-0.63	-0.52	-0.57	-0.39	-0.49	-0.24	-0.28	-0.51	-0.17	-0.5	-0.67	-0.4	-0.59	-0.37	-0.04	-0.48
Tc00.1047053504881.50	ABC transporter putative [6425.t00005]	7	S	329195:334381	78.59	66	-0.55	-0.45	-0.49	-0.34	-0.5	-0.27	-0.25	-0.45	-0.27	-0.38	-0.63	-0.36	-0.56	-0.35	-0.24	-0.48
Tc00.1047053504881.50	3' UTR	7	S	334382:338224	85.07	14	-0.52	-0.32	-0.44	-0.06	-0.14	-0.27	-0.33	-0.39	-0.12	-0.38	-0.59	-0.45	-0.22	-0.39	-0.05	-0.32
Tc00.1047053504883.10	protein kinase putative [6426.t00001]	7	S	338225:340276	78.92	26	-0.47	-0.35	-0.45	-0.14	-0.39	-0.23	-0.27	-0.37	-0.22	-0.3	-0.59	-0.3	-0.45	-0.34	-0.21	-0.37
Tc00.1047053504883.10	3' UTR	7	S	340277:342806	148.88	17	-0.56	-0.46	-0.52	-0.26	-0.39	-0.3	-0.27	-0.51	-0.2	-0.39	-0.59	-0.42	-0.51	-0.34	-0.1	-0.39
Tc00.1047053504883.30	hypothetical protein conserved [6426.t00003]	7	S	342807:344897	83.64	25	-0.47	-0.37	-0.46	-0.08	-0.38	-0.15	-0.31	-0.38	-0.22	-0.29	-0.45	-0.31	-0.46	-0.32	-0.14	-0.34
Tc00.1047053504883.30	3' UTR	7	S	344898:345170	137	2	-0.67	-0.62	-0.55	-0.37	-0.57	-0.27	-0.39	-0.6	-0.35	-0.48	-0.63	-0.48	-0.65	-0.5	-0.07	-0.51
Tc00.1047053504883.40	hypothetical protein conserved [6426.t00004]	7	S	345171:345776	86.57	7	-0.5	-0.36	-0.5	-0.14	-0.36	-0.17	-0.33	-0.36	-0.27	-0.37	-0.54	-0.32	-0.47	-0.37	-0.21	-0.41
Tc00.1047053504883.40	3' UTR	7	S	345777:346276	125.25	4	-0.59	-0.38	-0.49	-0.18	-0.36	-0.34	-0.02	-0.36	-0.11	-0.44	-0.61	-0.22	-0.47	-0.37	-0.18	-0.42
Tc00.1047053504883.50	hypothetical protein conserved [6426.t00005]	7	S	346277:347665	77.16	18	-0.41	-0.28	-0.37	-0.08	-0.31	-0.1	-0.17	-0.31	-0.16	-0.25	-0.48	-0.26	-0.39	-0.27	-0.12	-0.3
Tc00.1047053504883.50	3' UTR	7	S	347666:348114	150	3	-0.44	-0.25	-0.33	-0.06	-0.25	-0.08	-0.27	-0.32	-0.27	-0.22	-0.32	-0.31	-0.31	-0.28	-0.02	-0.23
Tc00.1047053504883.60	hypothetical protein conserved [6426.t00006]	7	S	348115:349848	82.57	21	-0.6	-0.47	-0.56	-0.25	-0.49	-0.19	-0.22	-0.47	-0.25	-0.41	-0.57	-0.3	-0.56	-0.32	-0.19	-0.48
Tc00.1047053504883.60	3' UTR	7	S	349849:350284	218.5	2	-0.64	-0.44	-0.57	-0.29	-0.49	-0.23	-0.18	-0.5	-0.08	-0.38	-0.71	-0.2	-0.6	-0.45	0.01	-0.46
Tc00.1047053439435.20001	3' UTR	7	P	43644:46502	582	1	-1.11	-0.82	-1.32	-1.67	-0.7	0.59	0.17	-1.68	-0.42	-1.25	-0.24	0.28	-1.13	0.56	-0.29	-0.3
Tc00.1047053507911.15	retrotransposon hot spot protein (RHS pseudogene) putative [7525.t00009]|TRUNCATED PRODUCT	7	P	46503:47729	306.75	4	-0.7	-0.61	-0.83	-0.84	-0.07	0.09	-0.34	-0.87	-0.21	-0.61	-0.32	-0.16	-0.32	0.11	-0.06	0.17
Tc00.1047053507911.15	3' UTR	7	P	47730:52592	211.47	23	-2.6	-2.36	-2.84	-3.31	-2.31	0.23	-0.27	-2.58	-0.39	-2.97	-0.04	-0.16	-2.49	0.09	-0.26	-2.01
Tc00.1047053507911.30	dispersed gene family protein 1 (DGF-1) putative [7525.t00003]	7	P	52593:62951	1726.5	6	-0.51	-0.64	-0.97	-0.68	-0.18	0.02	-0.39	-0.38	-0.41	-0.81	0.12	-0.28	-0.27	0.05	-0.18	0.01
Tc00.1047053507911.30	3' UTR	7	P	62952:64070	1120	1	-0.72	-0.89	-0.89	-0.31	-0.81	0.49	-0.01	-0.26	-0.52	-1.39	0.78	0.34	0.08	0.38	-0.23	-0.58
Tc00.1047053507911.33	retrotransposon hot spot protein (RHS pseudogene) putative [7525.t00008]|TRUNCATED PRODUCT	7	P	64071:64517	223.5	2	-0.59	-0.63	-0.9	-0.5	-0.25	0.1	-0.52	-0.31	-0.47	-0.86	0.27	-0.12	0.01	0.06	-0.39	-0.07
Tc00.1047053507911.33	3' UTR	7	P	64518:66144	814	2	-0.76	-0.83	-0.87	-0.32	-0.8	0.41	-0.02	-0.2	-0.51	-1.39	0.84	0.07	0.1	0.45	-0.35	-0.6
Tc00.1047053507911.36	ATP-dependent DEAD/H RNA helicase (pseudogene) putative [7525.t00007]|TRUNCATED PRODUCT	7	P	66145:66957	116.14	7	-0.41	-0.39	-0.78	-0.34	0.2	0.17	-0.38	-0.16	-0.44	-0.5	0.15	-0.26	-0.06	0.03	-0.11	0.27
Tc00.1047053507911.40	3' UTR	7	P	70728:70966	120	2	-0.18	0.56	-0.8	-0.17	1.01	0.24	-0.27	-0.07	-0.56	-0.11	0.54	-0.15	0.14	0.27	-0.36	0.5
Tc00.1047053507911.50	hypothetical protein conserved [7525.t00005]	7	P	70967:71734	85.33	9	-0.18	0.66	0.01	-0.07	1.28	0.28	-0.25	0.43	-0.69	-0.11	0.6	-0.15	0.36	0.32	-0.79	0.49
Tc00.1047053507911.50	3' UTR	7	P	71735:73478	581.66	3	-0.38	0.44	-0.07	0	1.04	0.19	-0.29	0.38	-0.71	-0.34	0.57	-0.21	0.3	0.29	-0.79	0.38
Tc00.1047053503545.20	retrotransposon hot spot protein (RHS pseudogene) putative [4631.t00002]|TRUNCATED PRODUCT	7	P	74227:76293	413.4	5	-0.45	nan	-0.58	-0.43	0.08	0	-0.27	-0.51	-0.22	-0.33	-0.11	-0.27	-0.25	-0.01	0.03	0.41
Tc00.1047053503545.20	3' UTR	7	P	76294:80148	3856	1	-0.47	-0.11	-0.38	-0.19	0.08	0.21	-0.24	0.12	0	-0.68	0.29	-0.04	0.07	0.28	-0.04	0.25
Tc00.1047053503545.100010	trans-sialidase (pseudogene) putative [4631.t00001]|FULL LENGTH (2381)|SigPep 1 VTVxNVxLYNR GPIanchor|TRUNCATED PRODUCT	7	P	80149:82529	1190.5	2	-0.09	nan	-0.08	-0.05	0.23	0.35	-0.12	0.07	0.05	-0.19	0.46	0.01	0.13	0.34	0.03	0.7
Tc00.1047053503545.100010	3' UTR	7	P	82530:107441	121.2	5	-0.29	-0.02	-0.24	-0.02	0.26	0.24	-0.03	0.28	-0.07	-0.53	0.38	0.01	0.21	0.36	-0.05	0.39
Tc00.1047053509941.30	retrotransposon hot spot protein (RHS pseudogene) putative [8252.t00003]|TRUNCATED PRODUCT	7	P	107442:110366	731.25	4	-0.28	-0.38	-0.51	-0.54	0.12	0.14	-0.25	-0.24	0	-0.3	0.03	-0.08	-0.12	0.03	0.14	0.43
Tc00.1047053509941.30	3' UTR	7	P	110367:117556	1027.28	7	0.18	0.37	0.31	0.06	0.32	0.35	0.06	0.32	-0.09	0.24	0.76	0.33	0.3	0.42	-0.12	0.75
Tc00.1047053509941.70	dispersed gene family protein 1 (DGF-1 pseudogene) putative [8252.t00007]|TRUNCATED PRODUCT	7	P	117557:127990	521.7	20	-0.46	-0.63	-0.93	-0.79	-0.06	0.03	-0.4	-0.53	-0.28	-0.64	0.17	-0.3	-0.38	-0.09	-0.05	0.21
Tc00.1047053509941.100085	trans-sialidase (pseudogene) putative [8252.t00015]|PARTIAL (1562)|TRUNCATED PRODUCT	7	P	129667:131228	120.15	13	0.21	0.3	0.28	0.03	0.22	0.37	0.19	0.35	-0.06	0.15	0.67	0.33	0.23	0.42	0.04	0.37
Tc00.1047053509941.100085	3' UTR	7	P	131229:133101	144.15	13	0.21	0.36	0.3	0.1	0.31	0.23	0.11	0.37	-0.1	0.18	0.53	0.22	0.26	0.32	0.05	0.39
Tc00.1047053509941.100	24-dienoyl-coa reductase FADH1 putative [8252.t00010]	7	P	133102:135183	77.11	27	0.17	0.32	0.26	0.02	0.13	0.13	0.12	0.31	0	0.12	0.19	0.13	0.15	0.21	0.05	0.26
Tc00.1047053509941.110	condensin subunit 1 putative [8252.t00011]	7	P	135646:139389	91.31	41	0.21	0.34	0.28	0.09	0.17	0.2	0.16	0.34	-0.02	0.16	0.28	0.24	0.19	0.26	0.04	0.3
Tc00.1047053509941.110	3' UTR	7	P	139390:140022	105.66	6	0.43	0.49	0.41	0.45	0.37	0.37	0.3	0.47	-0.05	0.35	0.43	0.35	0.37	0.43	0.18	0.55
Tc00.1047053509941.120	protein kinase putative [8252.t00012]	7	P	140023:141177	82.5	14	0.31	0.36	0.3	0.25	0.17	0.18	0.13	0.36	-0.15	0.18	0.21	0.2	0.19	0.24	-0.04	0.3
Tc00.1047053509941.120	3' UTR	7	P	141178:141951	155	5	0.51	0.49	0.47	0.36	0.39	0.41	0.36	0.5	0	0.37	0.48	0.39	0.37	0.5	0.06	0.52
Tc00.1047053509941.140	hypothetical protein conserved [8252.t00014]	7	P	141952:142647	77.33	9	0.34	0.4	0.32	0.27	0.19	0.19	0.1	0.39	-0.07	0.21	0.31	0.2	0.23	0.28	0	0.35
Tc00.1047053509941.140	3' UTR	7	P	142648:143267	173.33	3	0.41	0.49	0.41	0.34	0.31	0.21	0.18	0.43	0	0.32	0.38	0.25	0.3	0.34	0.1	0.49
Tc00.1047053503543.20	hypothetical protein conserved [4630.t00002]	7	P	143268:143921	72.66	9	0.33	0.38	0.32	0.23	0.19	0.14	0.15	0.31	-0.1	0.21	0.23	0.16	0.2	0.26	0.03	0.35
Tc00.1047053503543.20	3' UTR	7	P	143922:144656	147.19	5	0.34	0.36	0.25	0.21	0.19	0.28	0.28	0.31	0.1	0.19	0.39	0.35	0.2	0.38	0.1	0.35
Tc00.1047053503543.10	presenilin-like aspartic peptidase putative [4630.t00001]	7	P	144657:145775	79.92	14	0.33	0.38	0.34	0.19	0.18	0.21	0.17	0.35	0	0.18	0.25	0.22	0.22	0.3	0.07	0.31
Tc00.1047053503543.10	3' UTR	7	P	145776:146401	125.4	5	0.22	0.26	0.21	0.14	0.17	0.19	0.11	0.22	-0.03	0.1	0.28	0.18	0.15	0.23	0.1	0.26
Tc00.1047053503543.4	hypothetical protein conserved [4630.t00003]	7	P	146402:146848	89.4	5	0.24	0.25	0.22	0.16	0.12	0.21	0.19	0.29	-0.05	0.12	0.26	0.24	0.06	0.21	0	0.22
Tc00.1047053503541.40	hypothetical protein conserved [4629.t00004]	7	P	147291:147437	73.5	2	0.12	0.24	0.19	0.07	0.01	0.13	0.13	0.17	0.05	0.03	0.17	0.18	0.04	0.2	0.02	0.16
Tc00.1047053503541.40	3' UTR	7	P	147438:148098	110.33	6	0.22	0.34	0.27	0.25	0.2	0.31	0.28	0.28	0.01	0.18	0.36	0.33	0.2	0.35	0.1	0.38
Tc00.1047053503541.30	hypothetical protein conserved [4629.t00003]	7	P	148099:148689	98.5	6	0.38	0.41	0.4	0.3	0.26	0.32	0.21	0.47	-0.01	0.32	0.35	0.32	0.24	0.41	-0.04	0.42
Tc00.1047053503541.30	3' UTR	7	P	148690:148992	76	4	0.2	0.35	0.27	0.09	0.19	0.31	0.17	0.34	0.03	0.19	0.32	0.34	0.18	0.35	0.14	0.36
Tc00.1047053503541.20	hypothetical protein conserved [4629.t00002]	7	P	148993:149814	74.72	11	0.21	0.32	0.27	0.18	0.15	0.17	0.15	0.32	0.03	0.17	0.26	0.22	0.18	0.29	0	0.29
Tc00.1047053503541.20	3' UTR	7	P	149815:150207	131.33	3	0.23	0.39	0.24	0.25	0.25	0.09	-0.04	0.34	0	0.2	0.26	0.1	0.24	0.2	0.08	0.37
Tc00.1047053503541.10	hypothetical protein conserved [4629.t00001]	7	P	150208:151389	90.92	13	0.15	0.26	0.21	0.13	0.13	0.15	0.08	0.27	-0.05	0.14	0.22	0.19	0.13	0.22	-0.12	0.23
Tc00.1047053503541.10	3' UTR	7	P	151390:152014	104.33	6	0.26	0.35	0.3	0.15	0.2	0.19	0.2	0.31	0.05	0.22	0.28	0.25	0.21	0.3	0	0.37
Tc00.1047053503541.5	cAMP-specific phosphodiesterase putative [4629.t00005]	7	P	152015:152653	79.87	8	0.2	0.29	0.22	0.18	0.16	0.15	0.08	0.28	-0.01	0.16	0.24	0.18	0.14	0.22	-0.03	0.29
Tc00.1047053509943.11	cAMP specific phosphodiesterase putative [8253.t00004]	7	P	154563:154838	92	3	0.28	0.37	0.34	0.22	0.17	0.15	0.17	0.39	0.16	0.18	0.32	0.3	0.25	0.27	0.02	0.34
Tc00.1047053509943.11	3' UTR	7	P	154839:156436	159.9	10	0.3	0.45	0.3	0.3	0.28	0.35	0.32	0.41	0.15	0.29	0.39	0.46	0.31	0.44	0.13	0.41
Tc00.1047053509943.20	cAMP specific phosphodiesterase putative [8253.t00002]	7	P	156437:159226	79.71	35	0.16	0.23	0.15	0.14	0.07	0.12	0.1	0.24	-0.01	0.13	0.14	0.19	0.09	0.21	-0.19	0.23
Tc00.1047053509943.20	3' UTR	7	P	159227:159851	125.2	5	0.18	0.24	0.15	0.13	0.13	0.18	0.17	0.21	0.05	0.12	0.26	0.26	0.14	0.29	-0.09	0.32
Tc00.1047053509943.30	ribosomal protein S6 putative [8253.t00003]	7	P	159852:160232	76.2	5	0.26	0.33	0.18	0.21	0.2	0.04	0.05	0.32	0.05	0.24	0.19	0.19	0.23	0.18	-0.03	0.33
Tc00.1047053509943.30	3' UTR	7	P	160233:161216	47.14	7	0.21	0.33	0.28	0.2	0.19	0.26	0.2	0.3	0.08	0.21	0.24	0.28	0.21	0.26	0.07	0.31
Tc00.1047053507913.10	hypothetical protein conserved [5524.t00001]	7	P	161217:161636	84	5	0.22	0.29	0.24	0.19	0.16	0.11	0.08	0.25	-0.06	0.19	0.18	0.19	0.17	0.19	-0.06	0.27
Tc00.1047053507913.10	3' UTR	7	P	161637:162057	140.66	3	0.32	0.45	0.41	0.25	0.27	0.24	0.23	0.47	0.01	0.2	0.36	0.3	0.28	0.38	-0.01	0.34
Tc00.1047053507913.20	phosphomevalonate kinase-like protein putative [5524.t00002]	7	P	162058:163488	84.17	17	0.24	0.29	0.21	0.14	0.11	0.23	0.16	0.3	0.05	0.2	0.23	0.28	0.14	0.29	-0.1	0.29
Tc00.1047053507913.20	3' UTR	7	P	163489:164031	272	2	0.37	0.47	0.41	0.31	0.25	0.31	0.28	0.44	0.09	0.34	0.41	0.41	0.27	0.41	0	0.39
Tc00.1047053507913.30	proliferative cell nuclear antigen (PCNA) putative [5524.t00003]	7	P	164032:164901	87	10	0.15	0.24	0.13	0.14	0.07	0.15	0.1	0.26	0.04	0.14	0.1	0.21	0.1	0.21	-0.07	0.24
Tc00.1047053507913.30	3' UTR	7	P	164902:165597	116.16	6	0.23	0.42	0.4	0.31	0.31	0.29	0.17	0.47	0.12	0.28	0.29	0.32	0.3	0.36	-0.01	0.43
Tc00.1047053507913.39	glutaminyl-tRNA synthetase putative [5524.t00004]	7	P	165598:166145	91.33	6	0.2	0.29	0.23	0.18	0.12	0.12	-0.01	0.3	-0.01	0.15	0.11	0.13	0.15	0.13	-0.11	0.25
Tc00.1047053507915.5	glutaminyl-tRNA synthetase putative [5525.t00003]	7	P	166992:167297	61.2	5	0.19	0.31	0.2	0.24	0.15	0.05	0	0.4	0.06	0.2	0.24	0.1	0.18	0.18	-0.06	0.31
Tc00.1047053507915.5	3' UTR	7	P	167298:167777	160.33	3	0.21	0.29	0.16	0.12	0.13	0.27	0.29	0.23	0.14	0.18	0.35	0.41	0.14	0.43	0.07	0.31
Tc00.1047053507915.10	hypothetical protein conserved [5525.t00001]	7	P	167778:168143	61	6	0.28	0.37	0.24	0.27	0.19	0.21	0.2	0.36	0.11	0.23	0.37	0.28	0.23	0.35	-0.04	0.35
Tc00.1047053507915.10	3' UTR	7	P	168144:168669	175.66	3	0.03	0.15	0.1	-0.05	0.03	0.09	0.08	0.09	-0.01	0	0.2	0.22	0	0.26	-0.06	0.15
Tc00.1047053507915.19	mismatch repair protein MSH3 putative [5525.t00002]	7	P	168670:169735	82	13	0.21	0.28	0.27	0.17	0.12	0.12	0.05	0.29	-0.04	0.19	0.17	0.19	0.11	0.24	-0.16	0.29
Tc00.1047053416511.9	mismatch repair protein MSH3 putative [1088.t00001]	7	P	169838:171551	81.61	21	0.28	0.35	0.34	0.21	0.19	0.17	0.11	0.39	0.03	0.26	0.25	0.26	0.2	0.28	-0.07	0.33
Tc00.1047053509945.10	hypothetical protein conserved [5812.t00001]	7	P	172030:173577	77.4	20	0.22	0.32	0.3	0.17	0.16	0.16	0.1	0.32	0.01	0.19	0.2	0.23	0.16	0.25	-0.07	0.3
Tc00.1047053509945.10	3' UTR	7	P	173578:173972	132	3	0.31	0.41	0.4	0.25	0.26	0.34	0.28	0.32	0.13	0.25	0.33	0.35	0.25	0.36	0.11	0.38
Tc00.1047053509945.20	hypothetical protein conserved [5812.t00002]	7	P	173973:175199	94.38	13	0.21	0.33	0.29	0.17	0.14	0.16	0.11	0.32	0.06	0.2	0.23	0.24	0.19	0.26	0	0.29
Tc00.1047053509945.20	3' UTR	7	P	175200:175500	100.66	3	0.15	0.31	0.18	0.08	0.09	0.12	0.04	0.23	0.08	0.13	0.22	0.18	0.1	0.21	0.17	0.21
Tc00.1047053509945.24	hypothetical protein conserved [5812.t00004]	7	P	175501:176460	73.84	13	0.17	0.25	0.24	0.11	0.09	0.19	0.19	0.27	0.05	0.12	0.23	0.26	0.12	0.29	0	0.23
Tc00.1047053509945.24	3' UTR	7	P	176461:176962	167.66	3	0.19	0.27	0.25	0.15	0.1	0.21	0.24	0.28	0.12	0.17	0.12	0.29	0.14	0.28	0.01	0.28
Tc00.1047053509945.30	hypothetical protein [5812.t00003]	7	P	176963:178636	79.71	21	0.2	0.31	0.29	0.19	0.14	0.16	0.1	0.31	0.02	0.17	0.19	0.22	0.17	0.25	-0.1	0.27
Tc00.1047053509945.30	3' UTR	7	P	178637:180440	185.66	6	0.55	0.66	0.51	0.48	0.47	0.59	0.53	0.63	0.04	0.5	0.5	0.63	0.48	0.62	0.08	0.65
Tc00.1047053503913.4	nucleolar RNA binding protein (pseudogene) putative [4815.t00006]|TRUNCATED PRODUCT	7	P	180441:181058	68.66	9	0.26	0.28	0.3	0.19	0.14	0.08	0	0.32	-0.01	0.19	0.06	0.16	0.13	0.17	-0.14	0.28
Tc00.1047053503913.4	3' UTR	7	P	181059:182212	105	11	0.42	0.4	0.38	0.34	0.28	0.24	0.19	0.42	0.1	0.31	0.29	0.28	0.28	0.33	0.04	0.46
Tc00.1047053503913.10	hypothetical protein conserved [4815.t00001]	7	P	182213:183364	96	12	0.25	0.25	0.24	0.15	0.1	0.2	0.09	0.28	0.03	0.17	0.19	0.23	0.12	0.27	-0.14	0.26
Tc00.1047053503913.10	3' UTR	7	P	183365:183606	121.5	2	0.41	0.5	0.42	0.43	0.36	0.47	0.42	0.53	0.06	0.4	0.48	0.45	0.39	0.43	0.27	0.57
Tc00.1047053503913.20	actin-related protein 3 putative [4815.t00002]	7	P	183607:184857	69.5	18	0.21	0.23	0.2	0.13	0.06	0.05	0.02	0.23	0	0.14	0.12	0.13	0.08	0.15	-0.12	0.22
Tc00.1047053503913.20	3' UTR	7	P	184858:185493	159.25	4	0.27	0.38	0.28	0.23	0.14	0.24	0.19	0.35	0.09	0.26	0.3	0.32	0.25	0.36	0.08	0.37
Tc00.1047053503913.29	hypothetical protein conserved [4815.t00005]	7	P	185494:186003	85	6	0.26	0.29	0.27	0.2	0.11	0.13	0.07	0.31	-0.05	0.21	0.12	0.2	0.12	0.19	-0.08	0.28
Tc00.1047053503913.29	3' UTR	7	P	186004:186307	152.5	2	0.4	0.47	0.37	0.41	0.25	0.28	0.27	0.4	0.21	0.36	0.37	0.31	0.3	0.39	0.11	0.39
Tc00.1047053503913.40	hypothetical protein [4815.t00004]	7	P	186308:186931	78	8	0.34	0.38	0.35	0.3	0.21	0.21	0.17	0.36	0.07	0.29	0.22	0.23	0.21	0.27	-0.04	0.34
Tc00.1047053503913.40	3' UTR	7	P	186932:187264	83.5	4	0.21	0.25	0.27	0.21	0.16	0.3	0.25	0.27	0.07	0.13	0.33	0.3	0.15	0.37	0.06	0.25
Tc00.1047053503913.49	hypothetical protein conserved [4815.t00007]	7	P	187265:187537	91	3	0.32	0.34	0.31	0.38	0.17	0.18	0.12	0.36	0.13	0.26	0.28	0.24	0.21	0.2	0.04	0.36
Tc00.1047053503913.49	3' UTR	7	P	187538:188933	0.09	11	0.28	0.3	0.31	0.18	0.16	0.17	0.09	0.31	0.07	0.23	0.19	0.19	0.15	0.22	-0.05	0.31
Tc00.1047053504091.10	hypothetical protein conserved [4904.t00001]	7	P	188934:190532	84.15	19	0.36	0.39	0.4	0.26	0.23	0.2	0.15	0.43	0.04	0.28	0.26	0.24	0.25	0.31	-0.07	0.36
Tc00.1047053504091.10	3' UTR	7	P	190533:191021	122.5	4	0.27	0.37	0.33	0.18	0.2	0.18	0.11	0.32	0.05	0.28	0.27	0.27	0.19	0.24	0.05	0.4
Tc00.1047053504091.5	hypothetical protein conserved [4904.t00002]	7	P	191022:191384	72.59	5	0.3	0.26	0.3	0.2	0.11	0.16	0.1	0.29	0.05	0.25	0.24	0.23	0.12	0.27	-0.1	0.29
Tc00.1047053404073.10	hypothetical protein conserved [431.t00001]	7	P	191488:191856	73.8	5	0.23	0.26	0.22	0.13	0.09	0.15	0.14	0.25	0.03	0.14	0.18	0.27	0.1	0.3	-0.12	0.27
Tc00.1047053404073.10	3' UTR	7	P	191857:192260	81	5	0.29	0.4	0.29	0.19	0.29	0.32	0.25	0.32	0.16	0.21	0.32	0.31	0.24	0.37	0.16	0.35
Tc00.1047053404073.20	actin putative [431.t00002]	7	P	192261:192794	76.28	7	0.06	0.12	0.1	0	-0.04	0.06	0	0.09	-0.04	0	0.11	0.13	-0.01	0.18	-0.18	0.08
Tc00.1047053431849.10	hypothetical protein conserved [1947.t00001]	7	P	192897:193322	85.2	5	0.36	0.39	0.39	0.27	0.2	0.2	0.16	0.39	0.02	0.31	0.22	0.28	0.25	0.27	-0.09	0.39
Tc00.1047053431849.10	3' UTR	7	P	193323:193553	116	2	0.27	0.37	0.38	0.23	0.2	0.09	0.03	0.36	0.09	0.19	0.12	0.18	0.25	0.15	0.09	0.31
Tc00.1047053431849.20	hypothetical protein conserved [1947.t00002]	7	P	193554:194204	81.37	8	0.32	0.34	0.35	0.25	0.18	0.14	0.1	0.38	-0.02	0.26	0.26	0.21	0.23	0.24	-0.09	0.36
Tc00.1047053431849.20	3' UTR	7	P	194205:194306	1	1	-0.09	0.03	-0.08	-0.1	-0.13	-0.02	-0.09	-0.09	-0.02	-0.21	0.08	0.13	-0.14	0.09	-0.32	-0.04
Tc00.1047053506445.10	actin-like protein putative [6947.t00001]	7	P	194307:195251	78.75	12	0.12	0.17	0.13	0.11	0	0.16	0.11	0.17	-0.03	0.05	0.18	0.15	0.06	0.22	-0.16	0.15
Tc00.1047053506445.10	3' UTR	7	P	195252:195875	156.25	4	0.34	0.51	0.48	0.35	0.32	0.28	0.28	0.48	0.33	0.19	0.28	0.3	0.32	0.39	0.25	0.4
Tc00.1047053506445.20	hypothetical protein conserved [6947.t00002]	7	P	195876:198917	82.21	37	0.3	0.35	0.31	0.22	0.17	0.2	0.14	0.35	0.03	0.26	0.27	0.25	0.2	0.26	-0.08	0.33
Tc00.1047053506445.20	3' UTR	7	P	198918:200877	178.27	11	0.42	0.47	0.42	0.36	0.35	0.27	0.27	0.42	0.02	0.34	0.37	0.36	0.32	0.36	0.01	0.51
Tc00.1047053506445.30	cation transporter putative [6947.t00003]	7	P	200878:202917	78.46	26	0.27	0.31	0.3	0.2	0.15	0.18	0.11	0.31	0.03	0.17	0.23	0.21	0.18	0.23	-0.09	0.3
Tc00.1047053506445.30	3' UTR	7	P	202918:203722	134.33	6	0.31	0.33	0.31	0.21	0.2	0.14	0.13	0.37	0.16	0.27	0.22	0.23	0.21	0.26	0.1	0.36
Tc00.1047053506445.40	ubiquitin hydrolase (pseudogene) putative [6947.t00004]|TRUNCATED PRODUCT	7	P	203723:207745	83.81	48	0.28	0.3	0.28	0.2	0.14	0.13	0.1	0.31	0.02	0.2	0.21	0.2	0.14	0.24	-0.07	0.27
Tc00.1047053506445.40	3' UTR	7	P	207746:209534	149.16	12	0.33	0.44	0.37	0.31	0.25	0.19	0.15	0.39	0.12	0.3	0.28	0.24	0.24	0.28	0.04	0.41
Tc00.1047053506445.60	mitochondrial DNA topoisomerase II putative [6947.t00006]	7	P	209535:213227	80.28	46	0.24	0.26	0.24	0.17	0.08	0.13	0.07	0.26	0	0.18	0.18	0.19	0.12	0.22	-0.11	0.25
Tc00.1047053506445.60	3' UTR	7	P	213228:214083	214.25	4	0.38	0.36	0.42	0.22	0.29	0.31	0.24	0.39	0	0.28	0.35	0.3	0.29	0.4	-0.01	0.4
Tc00.1047053506445.70	hypothetical protein conserved [6947.t00007]	7	P	214084:218121	87.78	46	0.33	0.38	0.35	0.22	0.19	0.21	0.14	0.36	0.09	0.25	0.27	0.28	0.21	0.33	-0.02	0.34
Tc00.1047053506445.70	3' UTR	7	P	218122:218718	149.5	4	0.38	0.37	0.32	0.28	0.24	0.2	0.15	0.41	0.04	0.35	0.34	0.28	0.3	0.32	0.02	0.41
Tc00.1047053506445.80	hypothetical protein conserved [6947.t00008]	7	P	218719:219963	69.16	18	0.33	0.34	0.33	0.25	0.18	0.19	0.12	0.37	0.03	0.28	0.18	0.23	0.21	0.28	-0.05	0.34
Tc00.1047053506445.80	3' UTR	7	P	219964:220506	181.33	3	0.29	0.38	0.32	0.21	0.2	0.11	0.09	0.34	-0.01	0.24	0.23	0.2	0.25	0.28	0.01	0.29
Tc00.1047053506445.90	magnesium and cobalt transport protein putative [6947.t00009]	7	P	220507:222279	80.59	22	0.25	0.27	0.26	0.21	0.11	0.17	0.09	0.3	0	0.2	0.18	0.18	0.13	0.23	-0.1	0.27
Tc00.1047053506445.90	3' UTR	7	P	222280:223334	211.2	5	0.39	0.43	0.4	0.39	0.32	0.39	0.33	0.39	0.04	0.35	0.37	0.41	0.28	0.48	0.1	0.46
Tc00.1047053506445.100	hypothetical protein conserved [6947.t00010]	7	P	223335:223829	99	5	0.17	0.21	0.19	0.09	0.05	0.17	0.08	0.23	-0.05	0.16	0.12	0.18	0.05	0.24	-0.09	0.21
Tc00.1047053506445.100	3' UTR	7	P	223830:224216	129.33	3	0.22	0.38	0.27	0.25	0.27	0.36	0.35	0.3	0.15	0.22	0.29	0.47	0.21	0.45	0.14	0.27
Tc00.1047053506445.110	nucleobase transporter putative [6947.t00011]	7	P	224217:225539	82.68	16	0.22	0.29	0.29	0.25	0.27	-0.05	-0.06	0.35	-0.05	0.23	-0.09	0.05	0.14	0.08	0.06	0.19
Tc00.1047053506445.110	3' UTR	7	P	225540:227636	139.86	15	0.46	0.61	0.59	0.51	0.54	0.2	0.15	0.55	0.05	0.48	0.36	0.31	0.44	0.35	0.15	0.46
Tc00.1047053506445.121	heat shock protein DnaJ putative [6947.t00012]	7	P	227637:227978	85.5	4	0.18	0.23	0.14	0.14	0.08	0.03	0.03	0.23	0.01	0.14	0.21	0.11	0.11	0.18	-0.08	0.21
Tc00.1047053506445.121	3' UTR	7	P	227979:228511	0.4	5	0.37	0.42	0.4	0.36	0.27	0.38	0.36	0.38	0.04	0.36	0.43	0.43	0.32	0.5	-0.04	0.43
Tc00.1047053430727.9	inositol phosphatidylinositol phosphatase putative [1886.t00001]	7	P	228512:229245	91.75	8	0.21	0.23	0.22	0.15	0.11	0.06	0	0.28	-0.05	0.19	0.19	0.13	0.11	0.15	-0.11	0.22
Tc00.1047053506447.10	hypothetical protein [6948.t00001]	7	P	229444:230664	101.75	12	0.3	0.36	0.33	0.31	0.24	0.28	0.15	0.38	0.01	0.26	0.4	0.3	0.25	0.32	-0.07	0.36
Tc00.1047053506447.10	3' UTR	7	P	230665:231219	111.2	5	0.22	0.35	0.28	0.18	0.17	0.15	0.08	0.3	-0.01	0.22	0.35	0.21	0.17	0.27	0	0.29
Tc00.1047053506447.19	hypothetical protein conserved [6948.t00002]	7	P	231220:233492	90.92	25	0.25	0.29	0.27	0.18	0.12	0.16	0.1	0.32	0	0.21	0.21	0.2	0.14	0.24	-0.15	0.26
Tc00.1047053470521.10	protein kinase putative [3869.t00001]	7	P	237831:238892	81.69	13	0.11	0.2	0.15	0.12	0.06	0.11	0.02	0.16	-0.02	0.13	0.16	0.14	0.06	0.19	-0.17	0.15
Tc00.1047053459389.10	hypothetical protein conserved [3369.t00001]	7	P	239457:241010	81.78	19	0.18	0.25	0.18	0.18	0.1	0.22	0.11	0.22	0	0.19	0.25	0.24	0.12	0.34	-0.06	0.23
Tc00.1047053504839.70	hypothetical protein conserved [6413.t00007]	7	P	241114:245850	81.67	58	0.19	0.29	0.22	0.19	0.13	0.17	0.11	0.22	0.04	0.19	0.21	0.23	0.13	0.28	-0.05	0.24
Tc00.1047053504839.70	3' UTR	7	P	245851:246251	134	3	0.28	0.43	0.28	0.26	0.23	0.23	0.17	0.36	0.01	0.3	0.29	0.33	0.27	0.27	0	0.3
Tc00.1047053504839.60	hypothetical protein conserved [6413.t00006]	7	P	246252:247325	76.71	14	0.28	0.36	0.33	0.28	0.2	0.28	0.17	0.33	0	0.28	0.32	0.28	0.22	0.34	-0.1	0.29
Tc00.1047053504839.60	3' UTR	7	P	247326:247632	102.66	3	0.19	0.31	0.27	0.11	0.22	0.16	0.15	0.27	0.02	0.2	0.34	0.18	0.26	0.31	0	0.3
Tc00.1047053504839.50	nucleosome assembly protein-like protein putative [6413.t00005]	7	P	247633:248985	96.64	14	0.08	0.18	0.12	-0.03	0.03	0.05	0.05	0.12	0	0.08	0.13	0.12	0.05	0.15	-0.06	0.13
Tc00.1047053504839.50	3' UTR	7	P	248986:249778	158.8	5	0.14	0.22	0.22	0.07	0.1	0.24	0.13	0.18	0	0.36	0.19	0.28	0.11	0.32	0.02	0.18
Tc00.1047053504839.44	3' UTR	7	P	250379:251785	128	11	0.11	-0.69	0.19	-0.06	-0.85	0.3	0.24	0.05	0.02	0.17	0.18	0.33	-0.87	0.38	0.04	-0.37
Tc00.1047053504839.36	hypothetical protein conserved [6413.t00009]	7	P	251786:252130	86.25	4	0.05	-0.94	0.08	-0.05	-1.3	0.25	0.12	0	-0.01	0.08	0.08	0.18	-1.31	0.26	0.05	-0.6
Tc00.1047053504839.36	3' UTR	7	P	252131:252571	221	2	0.06	-0.96	0.1	-0.05	-1.24	0.21	0.1	0.05	-0.11	0.13	0	0.21	-1.31	0.3	-0.09	-0.57
Tc00.1047053504839.28	3' UTR	7	P	253172:258193	1230	4	0.23	0.02	0.29	0.01	-0.03	0.19	0.2	0.15	0.1	0.22	0.17	0.28	-0.04	0.3	0.16	0.11
Tc00.1047053422031.10	hypothetical protein conserved [1400.t00001]	7	P	258194:258715	74.57	7	0.18	0.22	0.21	0.14	0.17	0.06	-0.01	0.27	-0.01	0.17	0.09	0.08	0.11	0.11	-0.09	0.2
Tc00.1047053422031.10	3' UTR	7	P	258716:259923	79.12	8	0.08	0	0.15	0.06	-0.08	0.24	0.16	0.05	-0.02	0.16	0.16	0.28	-0.11	0.27	0.04	0.01
Tc00.1047053507259.4	hypothetical protein conserved [7272.t00002]	7	P	259924:260268	86.25	4	0	-0.1	0.06	-0.02	-0.2	0.19	0.02	-0.08	-0.1	0.09	0.04	0.18	-0.27	0.22	0	-0.05
Tc00.1047053507259.4	3' UTR	7	P	260269:260709	147.33	3	0.05	-0.02	0.02	0	-0.14	0.21	0.05	0.03	-0.07	0.09	0.02	0.23	-0.22	0.22	-0.03	-0.03
Tc00.1047053507259.10	3' UTR	7	P	261310:261893	117	5	0.21	0.37	0.24	0.25	0.24	0.26	0.21	0.34	0.06	0.23	0.26	0.23	0.22	0.29	0.11	0.25
Tc00.1047053507259.16	protein kinase putative [7272.t00003]	7	P	261894:262211	106	3	0.14	0.22	0.17	0.11	0.08	0.11	0.01	0.21	-0.01	0.15	0.17	0.1	0.07	0.15	-0.17	0.15
Tc00.1047053427091.10	farnesyl synthetase putative [1694.t00001]	7	P	262314:263192	79.9	11	0.15	0.18	0.12	0.1	0.07	0.02	-0.09	0.21	-0.04	0.13	0.08	0.02	0.03	0.09	-0.08	0.15
Tc00.1047053427091.10	3' UTR	7	P	263193:264123	2.66	6	0.16	0.18	0.19	0.11	0.15	0.2	0.05	0.22	0.07	0.16	0.2	0.08	0.08	0.2	-0.02	0.25
Tc00.1047053504949.14	60S ribosomal protein L6 putative [6451.t00005]	7	P	264124:264705	72.75	8	0.09	0.16	0.1	0.05	0.1	0.06	-0.04	0.16	-0.11	0.1	0.12	0.09	0.02	0.15	-0.11	0.16
Tc00.1047053504949.14	3' UTR	7	P	264706:265529	137.5	6	0.18	0.22	0.18	0.13	0.15	0.35	0.25	0.18	0.16	0.2	0.32	0.28	0.11	0.38	0.05	0.28
Tc00.1047053504949.30	succinate dehydrogenase putative [6451.t00003]	7	P	265530:266090	70.12	8	0.24	0.3	0.29	0.18	0.15	0.19	0.1	0.29	0.08	0.21	0.19	0.21	0.11	0.29	0.01	0.2
Tc00.1047053504949.30	3' UTR	7	P	266091:266655	188.66	3	0.22	0.37	0.24	0.21	0.25	0.38	0.29	0.36	0.06	0.24	0.31	0.33	0.24	0.39	0.12	0.28
Tc00.1047053504949.39	hypothetical protein conserved [6451.t00004]	7	P	266656:268061	87.87	16	0.18	0.21	0.17	0.16	0.11	0.14	0.03	0.2	0	0.19	0.2	0.11	0.03	0.18	-0.13	0.19
Tc00.1047053509353.10	NAD/FAD dependent dehydrogenase putative [5693.t00001]	7	P	270459:271199	74.09	10	0.07	0.15	0.11	0.04	0.05	0.08	0.03	0.16	-0.06	0.12	0.09	0.08	-0.02	0.18	-0.09	0.11
Tc00.1047053509353.10	3' UTR	7	P	271200:271645	149	3	0.21	0.22	0.17	0.06	0.12	0.2	0.11	0.19	0.06	0.13	0.19	0.28	0.05	0.31	0.1	0.19
Tc00.1047053509353.20	hypothetical protein conserved [5693.t00002]	7	P	271646:272554	90.9	10	0.14	0.21	0.18	0.09	0.11	0.1	0.03	0.2	0.03	0.15	0.18	0.16	0.04	0.22	-0.12	0.15
Tc00.1047053509353.20	3' UTR	7	P	272555:273483	132.85	7	0.17	0.27	0.21	0.02	0.19	0.29	0.23	0.2	0.06	0.19	0.39	0.31	0.11	0.37	0.04	0.23
Tc00.1047053509353.30	40S ribosomal protein S3 putative [5693.t00003]	7	P	273484:274128	92.14	7	0.12	0.19	0.15	0.12	0.14	0.1	-0.08	0.18	0	0.16	0.18	0	0.11	0.13	-0.04	0.22
Tc00.1047053509353.30	3' UTR	7	P	274129:275295	106.18	11	0.25	0.33	0.3	0.17	0.19	0.34	0.24	0.35	0.16	0.25	0.44	0.37	0.17	0.41	0.07	0.28
Tc00.1047053509353.40	NLI-interacting factor putative [5693.t00004]	7	P	275296:276324	79.15	13	0.15	0.21	0.15	0.13	0.1	0.17	0.03	0.23	-0.08	0.18	0.3	0.16	0.03	0.23	-0.16	0.19
Tc00.1047053509353.40	3' UTR	7	P	276325:276945	155.5	4	0.28	0.36	0.27	0.27	0.31	0.39	0.28	0.29	0	0.29	0.41	0.29	0.22	0.38	0.04	0.32
Tc00.1047053509353.50	hypothetical protein conserved [5693.t00005]	7	P	276946:279942	88.14	34	0.12	0.16	0.12	0.08	0.05	0.1	-0.01	0.17	-0.03	0.12	0.19	0.13	0.01	0.19	-0.12	0.14
Tc00.1047053509353.50	3' UTR	7	P	279943:280726	130.83	6	0.2	0.28	0.24	0.18	0.21	0.21	0.09	0.23	0	0.18	0.32	0.22	0.14	0.35	0.13	0.23
Tc00.1047053509353.60	calmodulin putative [5693.t00006]	7	P	280727:281200	59.25	8	0.17	0.2	0.18	0.16	0.12	0.1	0.04	0.2	-0.09	0.17	0.19	0.13	0.02	0.17	-0.18	0.15
Tc00.1047053509353.60	3' UTR	7	P	281201:282051	14	5	0.1	0.19	0.18	0.09	0.11	0.34	0.16	0.16	0.02	0.16	0.29	0.29	0.03	0.39	0.02	0.17
Tc00.1047053507241.10	protein phosphatase 2A regulatory subunit putative [7265.t00001]	7	P	282052:284547	78	32	0.27	0.29	0.3	0.23	0.18	0.2	0.1	0.26	0	0.27	0.16	0.2	0.12	0.29	-0.07	0.27
Tc00.1047053507241.10	3' UTR	7	P	284548:285012	233	2	0.17	0.2	0.21	0.11	0.2	0.1	0.03	0.19	-0.05	0.21	0.15	0.08	0.12	0.2	0	0.25
Tc00.1047053507241.20	hypothetical protein conserved [7265.t00002]	7	P	285013:288324	78.85	42	0.2	0.22	0.18	0.17	0.1	0.19	0.06	0.2	0.01	0.21	0.12	0.22	0.05	0.25	-0.11	0.19
Tc00.1047053507241.20	3' UTR	7	P	288325:288748	106.25	4	0	0.14	-0.04	-0.02	0.04	0.16	0.06	0.07	-0.08	0.02	0.13	0.25	-0.02	0.21	0.02	0
Tc00.1047053507241.30	arginine kinase putative [7265.t00003]	7	P	288749:289822	82.61	13	-0.47	0.05	-0.96	-0.05	-0.09	0	-0.06	0	-0.22	-0.01	-0.05	0.04	-0.13	0.08	-0.08	-0.03
Tc00.1047053507241.30	3' UTR	7	P	289823:290945	112.4	10	-0.5	0.08	-1.06	-0.06	-0.07	0.03	-0.03	0.01	-0.13	0	-0.01	0.09	-0.09	0.14	0	0.02
Tc00.1047053507241.39	ABC transporter putative [7265.t00004]	7	P	290946:291816	87.1	10	-0.6	-0.02	-1.14	-0.19	-0.17	0.09	-0.04	-0.12	-0.28	-0.16	-0.36	0.1	-0.21	0.17	-0.08	-0.13
Tc00.1047053506509.10	hypothetical protein conserved [6977.t00001]	7	P	298504:300249	83.14	21	0.04	0.21	0.43	0.22	0.09	0.13	0.08	0.22	-0.03	0.25	0.57	0.12	0.11	0.2	-0.12	0.19
Tc00.1047053506509.10	3' UTR	7	P	300250:301861	201.62	8	0.28	0.36	0.43	0.36	0.28	0.3	0.19	0.34	0.05	0.33	0.47	0.26	0.28	0.33	0.05	0.39
Tc00.1047053506509.20	hypothetical protein conserved [6977.t00002]	7	P	301862:302491	78.75	8	0.2	0.26	0.38	0.16	0.1	0.16	0.11	0.22	0.04	0.25	0.35	0.25	0.14	0.3	-0.02	0.27
Tc00.1047053506509.20	3' UTR	7	P	302492:302837	86.75	4	0.37	0.35	0.49	0.29	0.23	0.18	0.06	0.36	-0.02	0.41	0.36	0.11	0.23	0.23	-0.1	0.39
Tc00.1047053506509.30	hypothetical protein conserved [6977.t00003]	7	P	302838:304832	83.12	24	0.3	0.33	0.45	0.36	0.15	0.2	0.13	0.31	0.12	0.36	0.33	0.22	0.18	0.29	0	0.35
Tc00.1047053506509.30	3' UTR	7	P	304833:305362	132.75	4	0.17	0.21	0.36	0.25	0.13	0.31	0.29	0.24	0.05	0.26	0.48	0.33	0.13	0.4	0.13	0.32
Tc00.1047053506509.40	hypothetical protein conserved [6977.t00004]	7	P	305363:306406	74.57	14	0.25	0.31	0.42	0.31	0.16	0.18	0.13	0.29	0.01	0.32	0.37	0.21	0.17	0.26	-0.04	0.31
Tc00.1047053506509.40	3' UTR	7	P	306407:306768	121	3	0.42	0.44	0.53	0.43	0.26	0.33	0.21	0.42	0.21	0.47	0.52	0.35	0.31	0.44	0.03	0.46
Tc00.1047053506509.50	hypothetical protein conserved [6977.t00005]	7	P	306769:309009	80.03	28	0.23	0.31	0.4	0.28	0.13	0.15	0.1	0.26	0.02	0.3	0.33	0.16	0.16	0.23	-0.07	0.28
Tc00.1047053506509.50	3' UTR	7	P	309010:309373	182.5	2	0.32	0.46	0.45	0.53	0.29	0.51	0.44	0.31	0.13	0.44	0.53	0.43	0.25	0.46	0.03	0.46
Tc00.1047053506509.60	hypothetical protein conserved [6977.t00006]	7	P	309374:310534	77.4	15	0.34	0.43	0.47	0.44	0.26	0.24	0.17	0.36	0.08	0.4	0.46	0.24	0.29	0.32	-0.03	0.41
Tc00.1047053510043.20	hypothetical protein conserved (pseudogene) [8284.t00002]|TRUNCATED PRODUCT	7	P	315594:318425	80.91	35	0.12	0.22	0.14	0.2	0.07	0.12	0.05	0.23	0	0.23	0.23	0.1	0.07	0.2	-0.1	0.2
Tc00.1047053510043.20	3' UTR	7	P	318426:318932	127	4	0.47	0.56	0.38	0.43	0.4	0.4	0.3	0.52	0.1	0.55	0.51	0.41	0.37	0.44	0.08	0.52
Tc00.1047053510043.29	hypothetical protein conserved [8284.t00007]	7	P	318933:319235	101	3	0.23	0.38	0.24	0.28	0.22	0.2	0.15	0.27	0.12	0.34	0.32	0.25	0.18	0.34	-0.03	0.3
Tc00.1047053510043.29	3' UTR	7	P	319236:319774	108	5	0.12	0.24	0.15	0.17	0.11	0.41	0.36	0.15	0.06	0.18	0.42	0.32	0.1	0.45	0.11	0.23
Tc00.1047053510043.40	hypothetical protein conserved [8284.t00004]	7	P	319775:321217	75.94	19	0.15	0.24	0.18	0.19	0.1	0.14	0.07	0.25	0.01	0.26	0.28	0.16	0.08	0.23	-0.05	0.23
Tc00.1047053510043.40	3' UTR	7	P	321218:322240	113.77	9	0.2	0.35	0.24	0.31	0.22	0.27	0.23	0.29	0.05	0.31	0.35	0.25	0.17	0.28	0.07	0.32
Tc00.1047053510043.50	hypothetical protein conserved [8284.t00005]	7	P	322241:326950	79.83	59	0.16	0.26	0.16	0.21	0.11	0.12	0.05	0.25	0	0.27	0.26	0.11	0.1	0.2	-0.1	0.23
Tc00.1047053510043.50	3' UTR	7	P	326951:327532	145.75	4	0.25	0.31	0.27	0.28	0.22	0.17	0.17	0.28	0.03	0.36	0.31	0.17	0.21	0.36	0.04	0.37
Tc00.1047053510043.59	hypothetical protein conserved [8284.t00006]	7	P	327533:329482	81.25	24	0.13	0.22	0.16	0.2	0.08	0.07	0	0.22	-0.02	0.25	0.21	0.07	0.07	0.15	-0.13	0.19
Tc00.1047053510045.20	ABC transporter putative [5831.t00002]	7	P	330301:335487	78.59	66	0.16	0.25	0.2	0.18	0.1	0.12	0.06	0.25	-0.02	0.27	0.22	0.12	0.11	0.23	-0.11	0.22
Tc00.1047053510045.20	3' UTR	7	P	335488:338224	161.05	17	0.27	0.39	0.34	0.92	0.73	0.3	0.2	0.4	0.1	0.37	0.38	0.21	0.36	0.32	0.08	0.42
Tc00.1047053510045.30	protein kinase putative [5831.t00003]	7	P	338225:340276	85.5	24	0.15	0.26	0.19	0.29	0.08	0.08	0	0.25	0.04	0.26	0.22	0.07	0.09	0.15	-0.08	0.23
Tc00.1047053510045.30	3' UTR	7	P	340277:342806	96.75	12	0.23	0.34	0.24	0.37	0.24	0.18	0.12	0.3	0.11	0.33	0.33	0.17	0.23	0.27	0.1	0.4
Tc00.1047053437999.9	hypothetical protein conserved [2288.t00001]	7	P	342807:344144	89.2	15	0.14	0.22	0.14	0.33	0.04	0.08	0	0.22	0.02	0.27	0.25	0.08	0.08	0.18	-0.08	0.21
Tc00.1047053506511.10	hypothetical protein conserved [6978.t00001]	7	P	344248:345117	87	10	0.15	0.24	0.15	0.3	0.09	0.13	-0.02	0.26	-0.05	0.28	0.34	0.1	0.11	0.19	-0.01	0.25
Tc00.1047053506511.10	3' UTR	7	P	345118:345395	139.5	2	0.18	0.23	0.27	0.32	0.12	0.28	0.18	0.35	0.19	0.3	0.52	0.35	0.22	0.48	0.09	0.32
Tc00.1047053506511.20	hypothetical protein conserved [6978.t00002]	7	P	345396:346001	75.75	8	0.14	0.22	0.15	0.24	0.04	0.04	0	0.23	0.01	0.18	0.2	0.11	0.09	0.17	-0.16	0.17
Tc00.1047053506511.20	3' UTR	7	P	346002:346438	109.5	4	0.08	0.26	0.2	0.29	0.14	0.07	0.21	0.22	0.14	0.19	0.18	0.21	0.13	0.19	-0.11	0.19
Tc00.1047053506511.30	hypothetical protein conserved [6978.t00003]	7	P	346439:347827	73.1	19	0.2	0.28	0.23	0.31	0.1	0.13	0.06	0.25	-0.01	0.3	0.2	0.1	0.11	0.19	-0.04	0.25
Tc00.1047053506511.30	3' UTR	7	P	347828:348280	113.5	4	0.24	0.32	0.22	0.36	0.21	0.15	0.11	0.29	-0.01	0.35	0.38	0.14	0.21	0.23	0.08	0.35
Tc00.1047053506511.40	hypothetical protein conserved [6978.t00004]	7	P	348281:350005	78.4	22	0.14	0.22	0.16	0.26	0.05	0.17	0.08	0.23	0.03	0.27	0.27	0.14	0.08	0.25	-0.1	0.23
Tc00.1047053506511.40	3' UTR	7	P	350006:350430	426	1	0.53	0.6	0.36	0.81	0.48	0.46	0.45	0.53	-0.15	0.56	0.52	0.26	0.44	0.45	-0.18	0.6
Tc00.1047053506511.50	hypothetical protein conserved [6978.t00005]	7	P	350431:358158	78.06	99	0.12	0.22	0.14	0.22	0.03	0.11	0.04	0.23	0.03	0.26	0.24	0.11	0.07	0.19	-0.13	0.2
Tc00.1047053506511.50	3' UTR	7	P	358159:358435	139	2	0	0.08	0.07	0.15	-0.03	0.21	0.04	0.17	0.1	0.16	0.31	0.18	0.01	0.19	0.05	0.16
Tc00.1047053506511.60	flavoprotein monooxygenase putative [6978.t00006]	7	P	358436:360253	82.63	22	0.13	0.23	0.18	0.24	0.06	0.15	0.04	0.26	0.01	0.28	0.28	0.1	0.09	0.18	-0.07	0.24
Tc00.1047053506511.60	3' UTR	7	P	360254:360576	108	3	0.11	0.21	0.13	0.16	0.09	0.18	0.08	0.24	0	0.23	0.3	0.16	0.05	0.22	-0.12	0.23
Tc00.1047053506511.70	hypothetical protein conserved [6978.t00007]	7	P	360577:361629	87.75	12	0.01	0.13	0.04	0.16	-0.04	0.11	0.03	0.17	0	0.18	0.23	0.05	0.01	0.15	-0.12	0.13
Tc00.1047053506511.70	3' UTR	7	P	361630:361709	40.5	2	0.23	0.21	0.17	0.33	0.13	0.28	0.29	0.22	0.17	0.4	0.38	0.35	0.16	0.35	-0.09	0.34
Tc00.1047053506511.80	hypothetical protein conserved [6978.t00008]	7	P	361710:363095	81.52	17	0.12	0.21	0.19	0.27	0.05	0.09	0.05	0.21	0.01	0.28	0.22	0.06	0.08	0.16	-0.12	0.21
Tc00.1047053506511.80	3' UTR	7	P	363096:363782	4.2	5	0.21	0.37	0.27	0.35	0.2	0.28	0.23	0.37	0.03	0.36	0.32	0.24	0.23	0.26	-0.05	0.37
Tc00.1047053510047.10	hypothetical protein conserved [8285.t00001]	7	P	363783:364907	93.75	12	0.01	0.1	0.04	0.09	-0.04	0.02	-0.02	0.08	-0.03	0.18	0.16	0.07	-0.04	0.12	-0.16	0.12
Tc00.1047053510047.10	3' UTR	7	P	364908:371495	941.28	7	1.24	1.38	1.26	1.25	1.59	1.01	0.85	1.29	0.5	1.51	0.43	1.02	1.49	1.15	0	1.85
Tc00.1047053510047.60	mucin-associated surface protein (MASP pseudogene) putative [8285.t00006]|TRUNCATED PRODUCT	7	P	371496:373406	119.43	16	1.25	1.37	1.28	1.52	1.72	1.05	0.76	1.34	0.59	1.6	0.16	0.91	1.53	1.15	0.96	1.94
Tc00.1047053510047.80	trans-sialidase putative [8285.t00008]|FULL LENGTH (2679)|SigPep 1 VTVxNVxLYNR GPIanchor	7	P	376740:379418	1339.5	2	-0.27	-0.28	-0.26	0.12	0.31	0.12	-0.35	0.01	0.36	-0.06	0.39	-0.42	0.11	-0.06	0	0.46
Tc00.1047053510047.100	mucin-associated surface protein (MASP pseudogene) putative [8285.t00010]|TRUNCATED PRODUCT	7	P	380409:381686	91.28	14	1.39	1.47	1.39	1.99	1.85	1.14	0.89	1.43	0.5	1.67	0.45	0.96	1.65	1.24	1	2.1
Tc00.1047053510047.100	3' UTR	7	P	381687:382178	164.33	3	0.25	0.3	0.33	0.64	0.64	1.05	0.86	0.6	0.4	0.49	0.82	0.97	0.48	1.14	0.77	0.89
Tc00.1047053510047.109	mucin TcMUCII putative [8285.t00013]	7	P	382179:382808	126	5	-1.46	-1.41	-1.3	-1.59	-1.14	1.41	1.18	-0.74	0.48	-1.24	1.66	1.28	-1.21	1.55	0.63	-0.93
Tc00.1047053510047.120	mucin-associated surface protein (MASP) putative [8285.t00012]	7	P	386020:387135	101.45	11	-1.33	-1.22	-1.18	-1.41	-0.98	1.08	0.72	-1.59	0.31	-1.15	1.68	0.85	-1.1	1.11	-0.65	-0.8
Tc00.1047053510047.120	3' UTR	7	P	387136:387630	165.33	3	-0.6	-0.51	-0.32	-1.04	0.18	1.05	0.82	-0.22	-0.2	-0.87	0.67	1.01	-0.18	1.12	-0.67	0.27
Tc00.1047053506623.20	trans-sialidase (pseudogene) putative [7026.t00002]|FULL LENGTH (3132)|SigPep GPIanchor|TRUNCATED PRODUCT	8	S	1753:4884	3132	1	-0.63	-0.92	-0.96	-0.65	-0.74	0.01	0.11	-0.47	-0.51	-0.62	-0.19	0.18	-0.81	0.02	-0.76	-0.57
Tc00.1047053506623.40	retrotransposon hot spot protein (RHS pseudogene) putative [7026.t00004]|TRUNCATED PRODUCT	8	S	8487:10829	468.6	5	-0.52	-0.68	-0.8	-0.63	-0.58	-0.03	-0.02	-0.49	-0.35	-0.51	-0.02	0	-0.61	-0.04	-0.55	-0.57
Tc00.1047053506623.40	3' UTR	8	S	10830:13648	2820	1	-0.35	-0.34	-0.24	-0.59	-0.42	0.2	0.02	-0.24	0.15	-0.5	0.16	-0.01	-0.45	-0.01	-0.26	-0.57
Tc00.1047053506623.60	dispersed gene family protein 1 (DGF-1) putative [7026.t00006]	8	S	13649:19621	1493.25	4	-0.68	-0.9	-1.13	-0.87	-0.83	-0.09	-0.15	-0.68	-0.6	-0.73	0.03	-0.14	-0.83	-0.24	-0.69	-0.71
Tc00.1047053506625.19	dispersed gene family protein 1 (DGF-1) putative [7027.t00026]	8	S	19722:24032	615.85	7	-0.5	-0.67	-0.8	-0.67	-0.59	-0.08	-0.02	-0.52	-0.33	-0.57	0.06	-0.04	-0.65	-0.15	-0.52	-0.61
Tc00.1047053506625.19	3' UTR	8	S	24033:26100	206.9	10	-0.37	-0.33	-0.35	-0.41	-0.3	0	0	-0.27	-0.66	-0.4	0.08	-0.01	-0.41	-0.03	-0.23	-0.51
Tc00.1047053506625.35	trans-sialidase (pseudogene) putative [7027.t00028]|PARTIAL (1854)|TRUNCATED PRODUCT	8	S	26101:27954	264.85	7	-0.2	-0.26	-0.18	-0.18	-0.15	0.2	0.13	-0.14	-0.7	-0.26	0.24	0.18	-0.28	0.3	-0.19	-0.24
Tc00.1047053506625.35	3' UTR	8	S	27955:29359	200.85	7	-0.28	-0.22	-0.28	-0.15	-0.21	-0.07	-0.06	-0.15	-0.46	-0.27	0.08	-0.08	-0.26	-0.01	-0.2	-0.3
Tc00.1047053506625.50	hypothetical protein [7027.t00005]	8	S	29360:29893	178	3	-0.37	-0.3	-0.33	-0.2	-0.29	-0.08	-0.03	-0.07	-0.34	-0.36	0.24	-0.04	-0.38	0.01	-0.4	-0.42
Tc00.1047053506625.50	3' UTR	8	S	29894:31532	328	5	-0.15	0.05	-0.03	0.03	0.06	0	-0.06	0.2	-0.2	-0.07	0.22	-0.06	0	-0.06	0.03	-0.16
Tc00.1047053506625.60	inositol 5-phosphatase 1 putative [7027.t00006]	8	S	31533:39218	80.06	96	0.08	0.27	0.22	0.22	0.28	0.02	0	0.27	-0.23	0.15	0.05	-0.05	0.21	0.04	0.06	0.07
Tc00.1047053506625.60	3' UTR	8	S	39219:39941	103.42	7	-0.05	0.11	0.06	0.12	0.04	-0.09	-0.05	0.02	-0.28	0.03	0.13	-0.09	0.09	-0.03	-0.07	-0.04
Tc00.1047053506625.70	RNA-binding protein putative [7027.t00007]	8	S	39942:40385	88.8	5	-0.07	0.09	-0.07	0.1	-0.04	-0.13	-0.1	0.02	-0.19	-0.02	0.11	-0.04	0.02	-0.12	-0.13	-0.07
Tc00.1047053506625.70	3' UTR	8	S	40386:40827	147.66	3	-0.07	0.05	-0.11	0.06	-0.05	-0.12	0	-0.16	-0.31	-0.01	0.29	0	0.02	0.05	-0.16	-0.15
Tc00.1047053506625.80	cAMP-specific phosphodiesterase putative [7027.t00008]	8	S	40828:42792	75.57	26	0.06	0.19	0.07	0.22	0.3	-0.01	-0.05	0.25	-0.3	0.17	0.07	-0.04	0.15	0.02	-0.07	0.06
Tc00.1047053506625.80	3' UTR	8	S	42793:43183	130.66	3	-0.02	0.12	-0.05	0.17	0.25	0.05	0.01	0.08	-0.46	0.07	0.19	-0.09	0.09	0	-0.17	-0.02
Tc00.1047053506625.84	hypothetical protein conserved [7027.t00025]	8	S	43184:43402	109.5	2	-0.04	0.14	0.04	0.16	0.25	-0.01	0.16	0.11	-0.28	0.05	0.24	0.1	0.08	0.08	-0.06	-0.07
Tc00.1047053506625.84	3' UTR	8	S	43403:44290	127	7	0.15	0.32	0.09	0.39	0.4	0.04	0.1	0.51	-0.14	0.22	0.17	-0.02	0.24	0.08	-0.07	0.17
Tc00.1047053506625.90	hypothetical protein conserved [7027.t00009]	8	S	44291:44761	94.2	5	0.15	0.25	0.08	0.33	0.42	0.02	0.02	0.67	-0.17	0.3	0.08	0	0.23	0.04	0.06	0.15
Tc00.1047053506625.90	3' UTR	8	S	44762:44960	66.66	3	0.14	0.25	0.09	0.28	0.43	0	0.02	0.66	-0.39	0.3	0.21	-0.02	0.22	0.09	-0.28	0.13
Tc00.1047053506625.100	hypothetical protein conserved [7027.t00010]	8	S	44961:46190	76.87	16	0	0.08	0	0.17	0.26	0.17	0.08	0.58	-0.02	0.08	-0.04	0.21	0.09	0.19	0.14	0
Tc00.1047053506625.100	3' UTR	8	S	46191:46744	277.5	2	-0.13	0.05	-0.08	0.02	0.2	0.43	0.12	0.52	0.73	-0.07	-0.11	0.31	0.06	0.43	0.68	-0.1
Tc00.1047053506625.110	DNA topoisomerase type IB small subunit putative [7027.t00011]	8	S	46745:47563	81.9	10	0.19	0.22	0.17	0.31	0.44	0.52	0.52	0.69	0.79	0.24	0.12	0.56	0.25	0.53	0.69	0.18
Tc00.1047053506625.110	3' UTR	8	S	47564:50506	147.19	20	-0.02	0.02	-0.04	0.17	0.04	0.62	0.68	0.56	0.8	0.03	0.02	0.72	0.08	0.61	0.75	-0.04
Tc00.1047053506625.120	hypothetical protein conserved [7027.t00012]	8	S	50507:51739	68.5	18	0	0.04	0	0.19	0.04	0.37	0.29	0.27	0.04	0.08	0	0.33	0.11	0.37	0.26	-0.01
Tc00.1047053506625.120	3' UTR	8	S	51740:53168	158.88	9	-0.02	0.03	-0.03	0.16	0.04	0.06	0.07	0.06	-0.08	0.05	-0.01	-0.08	0.1	0.17	0	-0.03
Tc00.1047053506625.130	hypothetical protein conserved [7027.t00013]	8	S	53169:54107	78.25	12	0.02	0.05	0	0.17	0.08	-0.06	-0.11	0.08	-0.05	0.11	-0.13	-0.11	0.13	-0.08	0.18	0.03
Tc00.1047053506625.130	3' UTR	8	S	54108:54858	125.33	6	-0.09	-0.04	-0.09	-0.02	-0.04	0.1	-0.11	-0.06	-0.1	0	0.04	-0.1	0	0.01	0	-0.08
Tc00.1047053506625.140	hypothetical protein conserved [7027.t00014]	8	S	54859:55563	78.33	9	0.05	0.08	0	0.12	0.1	0.11	0.03	0.16	-0.05	0.11	-0.01	-0.05	0.13	0.07	-0.07	0.04
Tc00.1047053506625.140	3' UTR	8	S	55564:55838	92	3	-0.11	-0.03	-0.07	-0.03	-0.05	-0.07	-0.01	0	-0.01	0.04	-0.14	-0.14	-0.01	0.1	0	-0.09
Tc00.1047053506625.150	hypothetical protein conserved [7027.t00015]	8	S	55839:56474	90.85	7	0.04	0.03	-0.01	0.12	0.01	-0.04	-0.09	0.04	-0.05	0.12	-0.01	0	0.09	-0.03	-0.04	0.01
Tc00.1047053506625.150	3' UTR	8	S	56475:56723	125	2	0.12	0.11	0.04	0.24	0.08	0	-0.06	0.1	-0.22	0.1	0.02	-0.18	0.16	-0.07	-0.38	0.12
Tc00.1047053506625.160	hypothetical protein conserved [7027.t00016]	8	S	56724:61562	79.32	61	-0.01	0.03	-0.01	0.13	0.04	-0.02	-0.07	0.04	-0.04	0.06	-0.09	-0.05	0.07	-0.04	0	-0.02
Tc00.1047053506625.160	3' UTR	8	S	61563:62501	188	5	0.01	0.06	0	0.13	0.04	0.02	-0.04	0.07	-0.02	0.1	-0.01	0.12	0.1	0.06	-0.05	0
Tc00.1047053506625.180	hypothetical protein conserved [7027.t00018]	8	S	62502:63998	78.78	19	-0.03	-0.02	-0.09	0.04	-0.01	-0.01	-0.09	0	-0.01	0.03	-0.04	-0.04	-0.01	0.03	0	-0.07
Tc00.1047053506625.180	3' UTR	8	S	63999:64368	123.66	3	0.04	0.12	0	0.16	0.02	-0.06	0	0.06	-0.05	0.08	0.08	-0.07	0.18	-0.16	0	0
Tc00.1047053506625.190	hypothetical protein conserved [7027.t00019]	8	S	64369:65529	82.92	14	0.06	0.06	0.02	0.18	0.07	-0.02	-0.09	0.08	-0.04	0.13	-0.01	-0.01	0.12	-0.05	-0.05	0.05
Tc00.1047053506625.190	3' UTR	8	S	65530:65787	129.5	2	-0.08	-0.09	-0.09	0.01	-0.06	-0.01	-0.1	0	-0.23	-0.04	-0.03	-0.09	-0.03	-0.14	-0.26	-0.12
Tc00.1047053506625.200	ribosomal RNA processing protein 40 putative [7027.t00020]	8	S	65788:66690	82.09	11	0.11	0.16	0.06	0.29	0.14	-0.03	-0.09	0.17	-0.03	0.18	-0.09	-0.04	0.19	0	-0.01	0.12
Tc00.1047053506625.200	3' UTR	8	S	66691:66976	143.5	2	-0.11	0.01	-0.1	0.16	0.04	0.12	-0.01	-0.05	-0.1	0	-0.23	0.03	0.07	0.08	-0.07	-0.05
Tc00.1047053506625.210	hypothetical protein conserved [7027.t00021]	8	S	66977:67339	90.75	4	0.04	0.1	0.13	0.25	0.11	-0.05	-0.06	0.1	-0.01	0.13	0	-0.08	0.25	-0.07	0.03	0.05
Tc00.1047053506625.210	3' UTR	8	S	67340:67597	64.75	4	-0.06	-0.07	0.01	0.07	0.03	0.1	-0.08	0.02	0.06	0.04	-0.04	0.04	0.08	0.06	0.04	-0.03
Tc00.1047053506625.220	hypothetical protein conserved [7027.t00022]	8	S	67598:68872	85	15	0.1	0.09	0.01	0.23	0.08	-0.06	-0.05	0.12	0.01	0.12	-0.07	-0.03	0.16	-0.07	-0.01	0.06
Tc00.1047053506625.220	3' UTR	8	S	68873:69269	199	2	-0.27	-0.17	-0.02	-0.22	-0.1	-0.07	-0.08	-0.22	0.12	-0.25	-0.13	-0.17	-0.24	-0.01	0.14	-0.32
Tc00.1047053506625.230	hypothetical protein conserved [7027.t00023]	8	S	69270:69899	90	7	-0.7	-0.59	-0.28	-0.63	-0.37	-0.19	-0.22	-0.65	-0.01	-0.56	-0.17	-0.07	-0.72	-0.08	-0.06	-0.72
Tc00.1047053506625.230	3' UTR	8	S	69900:71413	126.25	12	-0.41	-0.38	-0.03	-0.36	-0.15	0.14	0.17	-0.39	0.11	-0.27	0.02	-0.06	-0.49	0.08	0	-0.42
Tc00.1047053506625.240	hypothetical protein conserved [7027.t00024]	8	S	71414:72319	82.36	11	0	0.07	0.04	0.15	0.11	-0.05	-0.06	0.13	-0.13	0.15	-0.01	-0.07	0.07	-0.05	-0.05	0.04
Tc00.1047053506625.240	3' UTR	8	S	72320:72955	212.33	3	-0.17	0	-0.03	-0.07	0.01	-0.02	-0.12	0	-0.14	-0.03	-0.24	-0.08	-0.15	-0.02	-0.06	-0.08
Tc00.1047053506625.249	RNA pseudouridylate synthase protein putative [7027.t00027]	8	S	72956:75482	78.96	32	0	-0.01	-0.02	0.08	0.01	0	-0.1	0.06	-0.05	0.11	-0.11	-0.04	0	0	-0.07	0.01
Tc00.1047053417091.10	RNA pseudouridylate synthase putative [1126.t00001]	8	S	75585:76391	73.36	11	0.14	0.12	0.07	0.2	0.14	-0.07	-0.2	0.28	0.01	0.26	-0.1	-0.13	0.12	-0.03	-0.04	0.17
Tc00.1047053417091.10	3' UTR	8	S	76392:77737	188.4	5	0.03	0.12	0.04	0.08	0.12	-0.09	-0.05	0.14	0.05	0.25	-0.05	-0.1	0.23	-0.08	0.16	0.17
Tc00.1047053508127.5	hypothetical protein conserved [7610.t00002]	8	S	77738:78127	55.71	7	-0.1	-0.08	-0.06	-0.04	0	-0.04	-0.09	0	-0.06	0.02	0.01	-0.06	0.05	0.03	0.02	-0.06
Tc00.1047053508127.5	3' UTR	8	S	78128:78524	99.5	4	-0.05	-0.09	-0.02	0	0	0.01	0	-0.01	0.21	0.09	0	-0.04	0.04	-0.08	0.05	-0.01
Tc00.1047053508127.9	hypothetical protein conserved [7610.t00001]	8	S	78525:79899	76.38	18	-0.01	-0.01	-0.01	0.08	0.04	-0.02	-0.11	0.08	0	0.13	-0.05	-0.06	-0.03	-0.05	-0.04	0.03
Tc00.1047053508129.9	adenosine monophosphate deaminase putative [7611.t00001]	8	S	80002:82461	82	30	0	-0.01	0	0.07	0.06	0.02	-0.06	0.08	-0.05	0.1	-0.09	-0.01	0	0.01	-0.05	0.01
Tc00.1047053461927.9	adenosine monophosphate deaminase putative [3496.t00001]	8	S	82566:84255	80.47	21	0	0	0.03	0.07	0.07	0.05	-0.04	0.06	-0.18	0.12	0	0	0.02	0.03	-0.14	0.01
Tc00.1047053504557.60	hypothetical protein conserved [6330.t00006]	8	S	100226:100801	72	8	-0.15	-0.11	-0.1	-0.09	-0.13	-0.07	-0.2	-0.03	-0.01	-0.16	-0.2	-0.12	-0.23	-0.05	0	-0.25
Tc00.1047053504557.60	3' UTR	8	S	100802:100945	145	1	-0.16	-0.2	-0.15	-0.24	-0.2	0.08	0.11	-0.1	0.21	-0.27	-0.09	0.07	-0.34	0.18	0.16	-0.41
Tc00.1047053504557.50	dispersed gene family protein 1 (DGF-1) putative [6330.t00005]	8	S	100946:107347	1280.4	5	-0.72	-0.6	-0.6	-0.83	-0.72	-0.14	-0.17	-0.72	0	-0.66	nan	0.09	-0.47	-0.23	-0.24	-0.75
Tc00.1047053504557.50	3' UTR	8	S	107348:107525	179	1	-0.78	-0.77	-0.78	-0.9	-0.65	0.12	0.09	-0.77	0.21	-0.88	-0.56	0.07	-0.76	-0.13	0.16	-0.89
Tc00.1047053504557.40	hypothetical protein [6330.t00004]	8	S	107526:108077	78.85	7	-0.78	-0.79	-0.83	-0.87	-0.64	0.01	-0.04	-0.71	0.12	-0.93	-0.68	0	-0.87	-0.04	0.03	-0.92
Tc00.1047053504557.40	3' UTR	8	S	108078:113096	218.26	23	-0.57	-0.56	-0.56	-0.7	-0.47	0.04	0	-0.53	0.04	-0.71	-0.52	-0.03	-0.66	0.04	0.07	-0.69
Tc00.1047053504557.20	UDP-Gal or UDP-GlcNAc-dependent glycosyltransferase putative [6330.t00002]	8	S	113097:114230	1134	1	-0.04	-0.1	-0.44	-0.68	-0.35	-0.13	-0.25	-0.48	0.21	-0.51	-0.48	-0.28	-0.77	-0.33	-0.29	-0.3
Tc00.1047053504557.20	3' UTR	8	S	114231:115665	718	2	-0.17	-0.1	-0.39	-0.79	-0.5	0	-0.08	-0.5	0.15	-0.64	-0.54	-0.1	-0.77	-0.15	-0.09	-0.4
Tc00.1047053504557.10	UDP-Gal or UDP-GlcNAc-dependent glycosyltransferase putative [6330.t00001]	8	S	115666:116811	382	3	-0.32	-0.32	-0.45	-0.86	-0.61	0.05	-0.09	-0.38	0.15	-0.73	-0.54	0.09	-0.8	-0.03	0.04	-0.47
Tc00.1047053504557.10	3' UTR	8	S	116812:126145	151.71	14	-0.29	-0.28	-0.33	-0.75	-0.54	-0.06	-0.06	-0.22	0.16	-0.63	-0.43	0	-0.69	0	0.16	-0.44
Tc00.1047053503855.80	hypothetical protein conserved [4786.t00008]	8	S	126146:127648	83.5	18	-0.07	-0.08	-0.14	0.02	0.01	0.02	-0.09	-0.01	0.1	-0.04	-0.29	0.02	-0.06	0.02	0.07	-0.29
Tc00.1047053503855.80	3' UTR	8	S	127649:130082	152.18	16	-0.16	-0.11	-0.21	-0.06	-0.05	-0.02	-0.09	-0.12	0.09	-0.14	-0.27	-0.11	-0.16	-0.06	0.13	-0.34
Tc00.1047053503855.60	hypothetical protein conserved [4786.t00006]	8	S	130083:131156	89.5	12	-0.05	-0.04	-0.11	0.06	0.05	0	-0.13	-0.03	0.02	-0.03	-0.27	-0.06	-0.03	0	0.13	-0.07
Tc00.1047053503855.60	3' UTR	8	S	131157:131793	159.5	4	-0.28	-0.22	-0.34	-0.14	-0.13	-0.06	-0.12	-0.21	0	-0.29	-0.33	-0.13	-0.25	0	0.07	-0.36
Tc00.1047053503855.50	hypothetical protein conserved [4786.t00005]	8	S	131794:142074	80.32	128	-0.11	-0.12	-0.17	0.01	0	0.01	-0.09	-0.04	0.02	-0.05	-0.31	-0.02	-0.09	0.03	0.03	-0.12
Tc00.1047053503855.50	3' UTR	8	S	142075:143793	215	8	-0.22	-0.25	-0.3	-0.11	-0.14	-0.04	-0.05	-0.21	0.01	-0.18	-0.41	-0.11	-0.22	-0.11	0.09	-0.23
Tc00.1047053503855.40	calpain-like cysteine peptidase putative [4786.t00004]	8	S	143794:146346	75.08	34	-0.14	-0.16	-0.2	-0.04	-0.03	-0.06	-0.13	-0.08	0.01	-0.07	-0.31	-0.1	-0.13	-0.05	0	-0.15
Tc00.1047053503855.40	3' UTR	8	S	146347:146789	222	2	-0.16	-0.11	-0.2	-0.03	-0.03	-0.02	-0.18	-0.03	0.24	-0.16	-0.36	-0.02	-0.08	0.2	0.23	-0.14
Tc00.1047053503855.30	adenylosuccinate lyase putative [4786.t00003]	8	S	146790:148178	77.16	18	-0.06	-0.1	-0.14	0.02	0.03	0.06	-0.07	-0.02	0.03	-0.02	-0.3	-0.01	-0.05	0.05	0.08	-0.07
Tc00.1047053503855.30	3' UTR	8	S	148179:148763	146.5	4	-0.32	-0.27	-0.22	-0.19	-0.15	-0.15	-0.09	-0.26	0.09	-0.25	-0.6	-0.22	-0.17	0	0.07	-0.34
Tc00.1047053503855.20	spermidine synthase putative [4786.t00002]	8	S	148764:149654	89.1	10	-0.14	-0.15	0.05	0.08	-0.01	0	-0.15	-0.01	-0.04	-0.09	-0.24	-0.01	0.05	0.08	-0.04	-0.13
Tc00.1047053503855.20	3' UTR	8	S	149655:150354	175.25	4	-0.13	-0.2	-0.05	-0.1	0.03	0	-0.17	-0.03	-0.04	-0.11	-0.4	-0.09	-0.11	0.05	0	-0.14
Tc00.1047053503855.10	hypothetical protein conserved [4786.t00001]	8	S	150355:151026	112	6	-0.13	-0.16	-0.12	-0.08	0.03	-0.02	-0.25	-0.07	-0.03	-0.05	-0.23	-0.05	-0.12	0.23	0.08	-0.14
Tc00.1047053434945.4	ADP-ribosylation factor putative [2121.t00002]	8	S	151129:151703	63.88	9	-0.09	-0.09	-0.03	0	0.14	0.07	-0.05	-0.01	-0.04	-0.02	-0.13	-0.03	-0.02	0.39	0.04	-0.06
Tc00.1047053434945.4	3' UTR	8	S	151704:151977	91.66	3	-0.11	-0.17	-0.1	-0.05	0.12	-0.02	0	-0.12	-0.22	-0.11	-0.13	-0.09	-0.13	0.62	-0.04	-0.13
Tc00.1047053434945.10	hypothetical protein conserved [2121.t00001]	8	S	151978:152652	112.5	6	-0.12	-0.13	-0.13	-0.04	0.03	-0.13	-0.21	-0.07	-0.06	-0.08	-0.28	-0.08	-0.11	0.3	0.05	-0.16
Tc00.1047053509297.30	ADP-ribosylation factor putative [5678.t00003]	8	S	155840:156409	71.25	8	-0.08	-0.09	-0.02	0.02	0.15	0.01	-0.13	0	-0.01	-0.03	-0.12	-0.04	-0.04	0.44	0.05	-0.08
Tc00.1047053509297.30	3' UTR	8	S	156410:157189	111.57	7	0.07	0.01	0.11	0.17	0.24	0.07	0.02	0.07	0.02	0.12	-0.26	-0.07	0.17	0.11	0	0.08
Tc00.1047053509297.20	hypothetical protein conserved [5678.t00002]	8	S	157190:158005	90.66	9	0	-0.07	-0.01	0.06	0.12	-0.05	0	0.01	-0.01	0.01	-0.23	-0.01	-0.03	0.03	-0.07	-0.06
Tc00.1047053509297.20	3' UTR	8	S	158006:159776	136.3	13	-0.15	-0.17	-0.09	-0.05	-0.04	-0.02	0.02	-0.1	0.18	-0.15	-0.37	-0.04	-0.11	-0.03	0.1	-0.19
Tc00.1047053509297.10	hypothetical protein conserved [5678.t00001]	8	S	159777:164654	84.1	58	-0.16	-0.16	-0.11	-0.05	-0.04	0.04	-0.06	-0.08	0.05	-0.1	-0.35	-0.04	-0.09	0.05	0.06	-0.16
Tc00.1047053509297.10	3' UTR	8	S	164655:168149	32.28	14	-0.13	-0.13	-0.11	-0.05	-0.01	-0.03	-0.03	-0.09	0.1	-0.1	-0.28	-0.08	-0.07	-0.02	0.11	-0.15
Tc00.1047053504033.220	huntingtin interacting protein (HIP) putative [4875.t00022]	8	S	168150:170759	87	30	-0.04	-0.05	0	0.06	0.05	0.03	-0.09	0	0.02	0	-0.28	-0.02	0	0.03	0.07	-0.07
Tc00.1047053504033.220	3' UTR	8	S	170760:171016	86	3	-0.1	-0.15	-0.02	0	-0.03	0.05	-0.01	-0.08	0.12	-0.05	-0.43	-0.11	-0.02	-0.01	0.26	-0.1
Tc00.1047053504033.210	hypothetical protein conserved [4875.t00021]	8	S	171017:171616	66.66	9	-0.09	-0.05	-0.04	0	0.04	-0.01	-0.16	-0.04	0.03	-0.05	-0.24	-0.05	-0.06	-0.09	0.05	-0.11
Tc00.1047053504033.210	3' UTR	8	S	171617:172018	134.33	3	-0.18	-0.11	-0.06	-0.07	0	-0.01	-0.11	-0.07	-0.03	-0.11	-0.34	-0.14	-0.07	0.03	0.18	-0.19
Tc00.1047053504033.200	hypothetical protein [4875.t00020]	8	S	172019:173842	82.9	22	-0.06	-0.07	-0.04	0.05	0.04	-0.01	-0.1	-0.02	0	-0.03	-0.27	-0.02	-0.05	0.08	0	-0.09
Tc00.1047053504033.200	3' UTR	8	S	173843:174369	176	3	-0.05	-0.12	0.04	0	0.02	-0.09	-0.12	-0.02	-0.04	0	-0.34	-0.05	-0.03	-0.1	0.2	-0.12
Tc00.1047053504033.190	EF hand putative [4875.t00019]	8	S	174370:175521	76.8	15	-0.16	-0.09	-0.08	0	0.06	0	-0.02	-0.04	-0.01	-0.09	-0.24	-0.06	-0.06	0.05	0.11	-0.15
Tc00.1047053504033.190	3' UTR	8	S	175522:175910	97.5	4	-0.15	-0.16	-0.1	-0.03	0.05	0.01	0.04	-0.17	-0.04	-0.13	-0.33	0	-0.07	0.04	0.32	-0.17
Tc00.1047053504033.180	hypothetical protein conserved [4875.t00018]	8	S	175911:179978	81.36	50	-0.08	-0.07	-0.04	0.04	0.06	-0.01	-0.1	0	-0.01	-0.02	-0.27	-0.05	-0.02	-0.01	0.01	-0.08
Tc00.1047053504033.180	3' UTR	8	S	179979:180841	144	6	-0.04	0	-0.03	0.05	0.08	0.06	-0.06	0	0.1	-0.02	-0.31	-0.04	0	0.01	0.07	-0.06
Tc00.1047053504033.170	tyrosine phosphatase putative [4875.t00017]	8	S	180842:181864	85.25	12	-0.05	-0.08	-0.02	0.07	0.08	0.03	-0.13	0.02	0.01	-0.01	-0.3	-0.06	-0.03	0.05	0.01	-0.08
Tc00.1047053504033.170	3' UTR	8	S	181865:182429	94.33	6	-0.32	-0.32	-0.2	-0.13	-0.21	0.12	-0.02	-0.27	0.09	-0.22	-0.45	-0.02	-0.26	-0.03	0.26	-0.31
Tc00.1047053504033.160	hypothetical protein [4875.t00016]	8	S	182430:184127	77.18	22	-0.1	-0.15	-0.07	0.03	-0.01	-0.05	-0.1	-0.07	-0.04	-0.08	-0.32	-0.05	-0.08	0.04	-0.01	-0.15
Tc00.1047053504033.160	3' UTR	8	S	184128:184422	148	2	-0.14	-0.44	-0.23	-0.06	-0.09	0.05	-0.17	-0.27	0.13	-0.23	-0.38	-0.07	-0.16	0.08	0.12	-0.28
Tc00.1047053504033.140	hypothetical protein conserved (pseudogene) [4875.t00014]|TRUNCATED PRODUCT	8	S	184423:187461	77.92	39	-0.1	-0.1	-0.07	0	0.03	0.01	-0.06	-0.04	0.06	-0.07	-0.34	-0.02	-0.07	0.04	0.05	-0.12
Tc00.1047053504033.140	3' UTR	8	S	187462:188213	188.25	4	-0.27	-0.25	-0.11	-0.2	-0.14	-0.07	-0.2	-0.16	0.12	-0.19	-0.49	-0.15	-0.13	0.14	0.1	-0.3
Tc00.1047053504033.130	spermidine synthase putative [4875.t00013]	8	S	188214:189104	81	11	-0.12	-0.13	0.12	0.1	0.01	-0.03	-0.17	0.03	-0.06	-0.07	-0.27	-0.04	0.08	0.03	-0.05	-0.14
Tc00.1047053504033.130	3' UTR	8	S	189105:189385	70.5	4	0.15	0.09	0.24	0.21	0.29	-0.01	-0.13	0.22	0.13	0.2	-0.25	-0.11	0.22	0	0.1	0.1
Tc00.1047053504033.120	hypothetical protein conserved [4875.t00012]	8	S	189386:190165	86.66	9	-0.19	-0.17	-0.11	-0.06	-0.04	0.02	-0.08	-0.14	0.02	-0.12	-0.32	-0.09	-0.09	0.01	0.15	-0.18
Tc00.1047053504033.120	3' UTR	8	S	190166:190685	130.25	4	-0.18	-0.1	-0.09	-0.08	-0.06	0	0.08	-0.13	0.2	-0.09	-0.25	0.14	-0.11	0.14	0.29	-0.22
Tc00.1047053504033.110	hypothetical protein conserved [4875.t00011]	8	S	190686:191126	88.2	5	-0.02	-0.02	0.02	0.07	0.12	-0.09	-0.07	0	-0.01	-0.02	-0.21	-0.03	0.02	0	0.08	-0.05
Tc00.1047053504033.110	3' UTR	8	S	191127:191452	81.75	4	-0.02	-0.03	0	0.25	0.14	0.1	-0.02	0	0.18	0.07	-0.16	-0.08	0.04	-0.08	0.23	0
Tc00.1047053504033.100	hypothetical protein conserved [4875.t00010]	8	S	191453:193732	76	30	-0.18	-0.14	-0.11	-0.07	-0.02	0.01	-0.14	-0.07	0.11	-0.1	-0.3	-0.09	-0.1	0.02	0.06	-0.18
Tc00.1047053504033.100	3' UTR	8	S	193733:194369	159.5	4	-0.19	-0.19	-0.11	-0.19	-0.06	-0.1	-0.11	-0.05	0.27	-0.2	-0.34	0	-0.1	0.07	0.37	-0.27
Tc00.1047053504033.90	mitochondrial carrier protein putative [4875.t00009]	8	S	194370:195236	78.81	11	-0.09	-0.08	-0.04	0.01	0.04	-0.1	-0.11	-0.03	0.01	-0.04	-0.27	0.01	-0.03	0	0.09	-0.11
Tc00.1047053504033.90	3' UTR	8	S	195237:197469	186.16	12	-0.22	-0.16	-0.09	-0.1	0.02	-0.11	-0.21	-0.09	0.1	-0.13	-0.27	-0.18	-0.09	-0.09	0.13	-0.17
Tc00.1047053504033.80	hypothetical protein conserved [4875.t00008]	8	S	197470:198072	100.5	6	-0.07	-0.19	0	0	0	-0.01	-0.15	-0.01	0.02	0	-0.3	-0.03	0.05	-0.12	0.12	-0.07
Tc00.1047053504033.80	3' UTR	8	S	198073:199312	248.2	5	-0.41	-0.88	-0.4	-0.31	-0.55	-0.02	-0.19	-0.34	0.06	-0.35	-0.8	-0.03	-0.45	-0.08	0.18	-0.5
Tc00.1047053504033.53	UDP-Gal or UDP-GlcNAc-dependent glycosyltransferase (pseudogene) putative [4875.t00024]|TRUNCATED PRODUCT	8	S	204191:204727	268.5	2	-0.26	-0.73	-0.15	-0.16	-0.46	0.26	0.02	-0.11	-0.09	-0.13	-0.83	0.26	-0.46	0.12	-0.25	-0.24
Tc00.1047053504033.53	3' UTR	8	S	204728:207759	178.41	17	0	0.2	0.02	0.13	-0.34	0.11	-0.04	0.05	0.19	0.09	-0.75	0.16	0.28	0	-0.04	-0.05
Tc00.1047053504033.40	hypothetical protein [4875.t00004]	8	S	207760:208872	159	7	-0.1	0.13	-0.04	0.14	-0.42	-0.07	-0.2	-0.03	0.01	0	-0.78	-0.1	0.31	-0.22	-0.18	-0.15
Tc00.1047053504033.40	3' UTR	8	S	208873:211020	268.62	8	-0.06	-0.13	-0.01	0.03	-0.42	0.13	0.04	-0.01	0.11	0.01	-0.73	0.15	-0.06	-0.1	-0.09	-0.14
Tc00.1047053504033.21	UDP-Gal or UDP-GlcNAc-dependent glycosyltransferase putative [4875.t00025]	8	S	211021:212154	1134	1	-0.1	-0.38	-0.01	-0.04	-0.33	0.15	-0.09	0.16	-0.2	0.03	-0.91	0.03	-0.42	0.42	-0.26	-0.07
Tc00.1047053504033.21	3' UTR	8	S	212155:221022	129.33	21	-0.44	-0.58	-0.67	-0.83	-0.46	-0.04	-0.11	-0.59	0.05	-0.68	-0.65	0	-0.64	0.03	0.12	-0.57
Tc00.1047053508137.20	hypothetical protein conserved [5550.t00002]	8	S	221023:221466	111	4	-0.14	-0.11	-0.09	0	-0.06	-0.05	0	-0.09	-0.12	-0.12	-0.41	0.12	-0.13	0.15	0.02	-0.19
Tc00.1047053508137.20	3' UTR	8	S	221467:222313	121.14	7	-0.12	-0.09	-0.05	-0.11	0.01	0.03	-0.08	-0.09	0.13	-0.06	-0.56	-0.07	-0.06	0.08	0.26	-0.12
Tc00.1047053508137.30	ubiquitin-conjugating enzyme E2 putative [5550.t00003]	8	S	222314:222769	76	6	-0.15	-0.09	-0.11	-0.02	0.06	0.05	-0.06	-0.05	0.14	-0.05	-0.48	-0.12	-0.01	0.04	0.13	-0.15
Tc00.1047053508137.30	3' UTR	8	S	222770:224834	187.81	11	-0.25	-0.25	-0.22	-0.25	-0.14	-0.06	-0.04	-0.22	0.17	-0.22	-0.58	-0.1	-0.25	-0.05	0.18	-0.28
Tc00.1047053508137.40	hypothetical protein conserved [5550.t00004]	8	S	224835:226043	86.35	14	-0.07	-0.04	-0.05	0.04	0.06	0.07	-0.02	-0.02	0.02	-0.02	-0.47	0.02	0	0.06	0.22	-0.09
[truncated: 33,011 more rows]
